# Supplementary material for: Alteration of gene expression in mice after glaucoma filtration surgery
Source: Sci Rep. 2020 Sep 14;10:15036. doi: 10.1038/s41598-020-72036-0 (PMC7490364; doi:10.1038/s41598-020-72036-0)
Supplement: Supplementary file 2 — Supplementary Tables. [file 41598_2020_72036_MOESM2_ESM.xlsx]

## Sheet: Supplementary Table S1 
ProbeName	q-value*	Fold change [Filt]/ [control]	AVE control	AVE filtration	GeneSymbol	Description
A_55_P2066778	0.00207178	8.1518	-3.99349	-0.966366	AB124611	Mus musculus cDNA sequence AB124611 (AB124611), transcript variant 2, mRNA [NM_206536]
A_55_P1985623	0.012128	5.26014	-1.07947	1.31563	Abcc3	Mus musculus ATP-binding cassette, sub-family C (CFTR/MRP), member 3 (Abcc3), mRNA [NM_029600]
A_52_P622067	0.0154072	4.28614	-4.98374	-2.88406	Abcc3	Mus musculus ATP-binding cassette, sub-family C (CFTR/MRP), member 3 (Abcc3), mRNA [NM_029600]
A_51_P123625	0.00191685	200.868	-5.9202	1.7299	Acod1	Mus musculus aconitate decarboxylase 1 (Acod1), mRNA [NM_008392]
A_51_P430423	0.00305975	7.6009	-0.711576	2.21459	Ada	Mus musculus adenosine deaminase (Ada), transcript variant 2, mRNA [NM_007398]
A_66_P118038	0.00369425	6.64925	-3.14815	-0.414955	Ada	Mus musculus adenosine deaminase (Ada), transcript variant 2, mRNA [NM_007398]
A_51_P510882	0.0014747	23.98	-7.19557	-2.61181	Adam12	Mus musculus a disintegrin and metallopeptidase domain 12 (meltrin alpha) (Adam12), mRNA [NM_007400]
A_55_P1958823	0.0260323	7.40606	-3.6427	-0.753994	Adam12	Mus musculus a disintegrin and metallopeptidase domain 12 (meltrin alpha) (Adam12), mRNA [NM_007400]
A_55_P2324425	0.00268827	6.44858	-2.98183	-0.292847	Adam12	a disintegrin and metallopeptidase domain 12 (meltrin alpha) [Source:MGI Symbol;Acc:MGI:105378] [ENSMUST00000206426]
A_55_P2934827	0.00258789	6.07877	-2.74255	-0.138766	Adam12	a disintegrin and metallopeptidase domain 12 (meltrin alpha) [Source:MGI Symbol;Acc:MGI:105378] [ENSMUST00000206426]
A_55_P1983095	0.00191685	5.6276	0.321898	2.81442	Adam19	Mus musculus a disintegrin and metallopeptidase domain 19 (meltrin beta) (Adam19), transcript variant 3, mRNA [NM_001291891]
A_55_P2736435	0.00439019	12.33	-5.34372	-1.71962	Adam8	Mus musculus a disintegrin and metallopeptidase domain 8 (Adam8), transcript variant 1, mRNA [NM_007403]
A_55_P2025765	0.00457878	10.468	0.708185	4.09609	Adam8	Mus musculus a disintegrin and metallopeptidase domain 8 (Adam8), transcript variant 1, mRNA [NM_007403]
A_52_P150851	0.00347275	6.11811	-2.25074	0.362342	Adamts12	Mus musculus a disintegrin-like and metallopeptidase (reprolysin type) with thrombospondin type 1 motif, 12 (Adamts12), mRNA [NM_175501]
A_55_P2728693	0.0164768	4.30757	-2.40686	-0.299987	Adamts14	Mus musculus a disintegrin-like and metallopeptidase (reprolysin type) with thrombospondin type 1 motif, 14 (Adamts14), mRNA [NM_001081127]
A_51_P103054	0.0238381	12.4949	-6.3159	-2.67263	Adamts19	Mus musculus a disintegrin-like and metallopeptidase (reprolysin type) with thrombospondin type 1 motif, 19 (Adamts19), mRNA [NM_175506]
A_55_P1955778	0.00277281	40.4687	-3.34844	1.99029	Adamts4	Mus musculus a disintegrin-like and metallopeptidase (reprolysin type) with thrombospondin type 1 motif, 4 (Adamts4), mRNA [NM_172845]
A_65_P19863	0.00993363	12.0312	-5.91883	-2.33012	Adamts4	Mus musculus a disintegrin-like and metallopeptidase (reprolysin type) with thrombospondin type 1 motif, 4 (Adamts4), mRNA [NM_172845]
A_51_P251768	0.00413246	5.39042	0.546344	2.97674	Adgre1	Mus musculus adhesion G protein-coupled receptor E1 (Adgre1), mRNA [NM_010130]
A_51_P286357	0.0273755	5.14819	-5.00998	-2.64591	Adgre4	Mus musculus adhesion G protein-coupled receptor E4 (Adgre4), mRNA [NM_139138]
A_55_P2156638	0.0242379	4.31673	-2.00274	0.107196	Adgrg5	Mus musculus adhesion G protein-coupled receptor G5 (Adgrg5), transcript variant 1, mRNA [NM_001145972]
A_55_P2913702	0.0117581	4.7696	-0.248895	2.00497	Agtr2	Mus musculus angiotensin II receptor, type 2 (Agtr2), mRNA [NM_007429]
A_51_P400543	0.00252355	4.27337	1.40217	3.49755	Aif1	Mus musculus allograft inflammatory factor 1 (Aif1), mRNA [NM_019467]
A_51_P128987	0.000750412	8.50535	1.81673	4.9051	Akr1b8	Mus musculus aldo-keto reductase family 1, member B8 (Akr1b8), mRNA [NM_008012]
A_52_P113518	0.00123665	8.12841	-4.82561	-1.80264	Aldh1a3	aldehyde dehydrogenase family 1, subfamily A3 [Source:MGI Symbol;Acc:MGI:1861722] [ENSMUST00000174215]
A_52_P87843	0.00115365	6.44126	2.48338	5.17072	Aldh1a3	Mus musculus aldehyde dehydrogenase family 1, subfamily A3 (Aldh1a3), mRNA [NM_053080]
A_52_P498193	0.00654805	4.8843	-2.94894	-0.660786	Aldh1l2	Mus musculus aldehyde dehydrogenase 1 family, member L2 (Aldh1l2), mRNA [NM_153543]
A_55_P2809133	0.00872728	4.66742	-2.42252	-0.199892	Aldh1l2	Mus musculus aldehyde dehydrogenase 1 family, member L2 (Aldh1l2), mRNA [NM_153543]
A_66_P105854	0.00665029	8.90639	-0.171597	2.98324	Alox5ap	Mus musculus arachidonate 5-lipoxygenase activating protein (Alox5ap), transcript variant 2, mRNA [NM_001308462]
A_51_P235687	0.00315997	7.48438	0.654467	3.55835	Alox5ap	Mus musculus arachidonate 5-lipoxygenase activating protein (Alox5ap), transcript variant 1, mRNA [NM_009663]
A_51_P145785	0.00496493	42.5268	-6.89397	-1.48367	Ambp	Mus musculus alpha 1 microglobulin/bikunin (Ambp), mRNA [NM_007443]
A_51_P338443	0.0023225	5.80849	2.24796	4.78612	Angptl4	Mus musculus angiopoietin-like 4 (Angptl4), mRNA [NM_020581]
A_52_P120803	0.00284799	6.91266	-3.27262	-0.483379	Ankrd1	Mus musculus ankyrin repeat domain 1 (cardiac muscle) (Ankrd1), mRNA [NM_013468]
A_65_P18950	0.00998927	7.28172	-3.94593	-1.08165	Ankrd66	Mus musculus ankyrin repeat domain 66 (Ankrd66), mRNA [NM_001254953]
A_66_P134542	0.0165817	5.16344	0.619123	2.98746	Anln	Mus musculus anillin, actin binding protein (Anln), mRNA [NM_028390]
A_55_P2042988	0.00542438	4.6029	-3.3201	-1.11756	Aoah	Mus musculus acyloxyacyl hydrolase (Aoah), transcript variant 1, mRNA [NM_012054]
A_51_P209327	0.00303471	9.20844	-1.95138	1.25157	Apln	Mus musculus apelin (Apln), mRNA [NM_013912]
A_52_P97572	0.00181233	6.29107	-3.65407	-1.00076	Aplnr	Mus musculus apelin receptor (Aplnr), mRNA [NM_011784]
A_55_P2099560	0.00425407	4.25749	2.48311	4.57312	Apobec1	Mus musculus apolipoprotein B mRNA editing enzyme, catalytic polypeptide 1 (Apobec1), transcript variant 1, mRNA [NM_031159]
A_51_P160754	0.00572404	4.21106	1.67069	3.74487	Apobec1	Mus musculus apolipoprotein B mRNA editing enzyme, catalytic polypeptide 1 (Apobec1), transcript variant 1, mRNA [NM_031159]
A_51_P334979	0.00388189	30.197	-2.99565	1.92068	Apoc2	Mus musculus apolipoprotein C-II (Apoc2), transcript variant 1, mRNA [NM_001277944]
A_66_P130918	0.00386516	29.7298	-4.73881	0.155027	Apoc2	Mus musculus apolipoprotein C-II (Apoc2), transcript variant 1, mRNA [NM_001277944]
A_51_P503494	0.00744715	7.98648	-3.06026	-0.0627041	Arc	Mus musculus activity regulated cytoskeletal-associated protein (Arc), transcript variant 1, mRNA [NM_018790]
A_52_P482897	0.00395595	4.72056	-1.73235	0.506604	Areg	Mus musculus amphiregulin (Areg), mRNA [NM_009704]
A_51_P303160	0.00134717	10.6768	1.09455	4.51096	Arg1	Mus musculus arginase, liver (Arg1), mRNA [NM_007482]
A_52_P374897	0.00924663	10.8939	-3.77921	-0.333766	Arg2	Mus musculus arginase type II (Arg2), mRNA [NM_009705]
A_51_P409496	0.00261734	4.85318	-3.79507	-1.51614	Arhgap11a	Mus musculus Rho GTPase activating protein 11A (Arhgap11a), mRNA [NM_181416]
A_55_P1994997	0.0137899	4.53423	-4.61854	-2.43768	Arhgap11a	Mus musculus Rho GTPase activating protein 11A (Arhgap11a), mRNA [NM_181416]
A_51_P291227	0.00575035	5.83495	-2.3201	0.224619	Arhgap30	Mus musculus Rho GTPase activating protein 30 (Arhgap30), mRNA [NM_001005508]
A_55_P2002103	0.00467007	4.12871	1.41545	3.46114	Arhgap45	Mus musculus Rho GTPase activating protein 45 (Arhgap45), transcript variant 1, mRNA [NM_001142701]
A_55_P2091551	0.0121542	5.85768	-0.352079	2.19825	Arhgap9	Mus musculus Rho GTPase activating protein 9 (Arhgap9), transcript variant 1, mRNA [NM_001285785]
A_51_P439326	0.00949052	4.64168	-3.39083	-1.17619	Arhgap9	Mus musculus Rho GTPase activating protein 9 (Arhgap9), transcript variant 2, mRNA [NM_146011]
A_55_P2125208	0.00145511	4.35928	0.736857	2.86095	Arid5a	Mus musculus AT rich interactive domain 5A (MRF1-like) (Arid5a), transcript variant 5, mRNA [NM_001290726]
A_51_P422625	0.0213521	4.2369	-4.66714	-2.58413	Arl11	Mus musculus ADP-ribosylation factor-like 11 (Arl11), mRNA [NM_177337]
A_55_P2796457	0.00195704	4.99886	-0.120521	2.20108	Asf1b	Mus musculus anti-silencing function 1B histone chaperone (Asf1b), mRNA [NM_024184]
A_55_P1988228	0.00778053	5.50639	-1.82655	0.634558	Aspm	Mus musculus asp (abnormal spindle)-like, microcephaly associated (Drosophila) (Aspm), mRNA [NM_009791]
A_51_P464769	0.00723983	5.25094	-5.43042	-3.03784	Aspm	Mus musculus asp (abnormal spindle)-like, microcephaly associated (Drosophila) (Aspm), mRNA [NM_009791]
A_66_P125392	0.010196	5.99134	-3.98711	-1.40424	Atp8b4	Mus musculus ATPase, class I, type 8B, member 4 (Atp8b4), mRNA [NM_001080944]
A_52_P56397	0.00232791	7.35491	-3.53906	-0.660352	Aunip	Mus musculus aurora kinase A and ninein interacting protein (Aunip), mRNA [NM_001081099]
A_51_P150912	0.00252355	6.48302	-0.0692959	2.62737	Aurka	Mus musculus aurora kinase A (Aurka), transcript variant 1, mRNA [NM_011497]
A_55_P2884008	0.00305975	5.69604	-2.65195	-0.14199	Aurkb	Mus musculus aurora kinase B (Aurkb), mRNA [NM_011496]
A_66_P103201	0.0121104	4.73381	-4.68876	-2.44576	Aurkb	Mus musculus aurora kinase B (Aurkb), mRNA [NM_011496]
A_51_P301435	0.0177793	10.0493	-1.98068	1.34835	B3galt5	Mus musculus UDP-Gal:betaGlcNAc beta 1,3-galactosyltransferase, polypeptide 5 (B3galt5), transcript variant 1, mRNA [NM_033149]
A_55_P2123491	0.0155022	8.24018	-4.67623	-1.63355	B3gnt5	Mus musculus UDP-GlcNAc:betaGal beta-1,3-N-acetylglucosaminyltransferase 5 (B3gnt5), transcript variant 1, mRNA [NM_001159407]
A_65_P16680	0.00320359	4.68759	0.908813	3.13766	B4galt5	Mus musculus UDP-Gal:betaGlcNAc beta 1,4-galactosyltransferase, polypeptide 5 (B4galt5), mRNA [NM_019835]
A_52_P299771	0.00186444	8.43251	-3.66156	-0.585602	Bcl2a1c	Mus musculus B cell leukemia/lymphoma 2 related protein A1c (Bcl2a1c), mRNA [NM_007535]
A_55_P1978424	0.00369425	8.16886	-0.0730076	2.95713	Bcl2a1d	Mus musculus B cell leukemia/lymphoma 2 related protein A1d (Bcl2a1d), mRNA [NM_007536]
A_55_P2066116	0.00654805	4.06655	1.88264	3.90645	Bcl3	Mus musculus B cell leukemia/lymphoma 3 (Bcl3), mRNA [NM_033601]
A_66_P127789	0.00935024	5.4895	-3.76061	-1.30394	Bdkrb2	bradykinin receptor, beta 2 [Source:MGI Symbol;Acc:MGI:102845] [ENSMUST00000001652]
A_55_P2182273	0.00362982	5.16325	-3.83456	-1.46628	Bin2	Mus musculus bridging integrator 2 (Bin2), mRNA [NM_001270537]
A_51_P230103	0.00451949	7.70638	1.44143	4.38749	Birc5	Mus musculus baculoviral IAP repeat-containing 5 (Birc5), transcript variant 3, mRNA [NM_001012273]
A_55_P1983768	0.00257013	7.09044	-1.93441	0.891462	Birc5	Mus musculus baculoviral IAP repeat-containing 5 (Birc5), transcript variant 1, mRNA [NM_009689]
A_55_P2006698	0.00319444	6.95559	-0.00748633	2.79069	Bmp1	Mus musculus bone morphogenetic protein 1 (Bmp1), transcript variant 2, non-coding RNA [NR_033241]
A_55_P1957797	0.0345046	7.86323	-0.381851	2.59327	Bpifb1	Mus musculus BPI fold containing family B, member 1 (Bpifb1), transcript variant 1, mRNA [NM_001012392]
A_55_P2076360	0.0257145	7.14184	-0.447461	2.38883	Bpifb1	BPI fold containing family B, member 1 [Source:MGI Symbol;Acc:MGI:2137431] [ENSMUST00000081816]
A_51_P499838	0.00341817	7.15711	-1.1136	1.72577	Bst1	Mus musculus bone marrow stromal cell antigen 1 (Bst1), mRNA [NM_009763]
A_55_P2158498	0.00803517	4.80318	-2.15802	0.105968	Btk	Mus musculus Bruton agammaglobulinemia tyrosine kinase (Btk), mRNA [NM_013482]
A_55_P1964648	0.0106716	7.69696	-3.93904	-0.994754	Btla	Mus musculus B and T lymphocyte associated (Btla), transcript variant 1, mRNA [NM_001037719]
A_51_P123405	0.00268827	9.03558	-3.25507	-0.0794509	Bub1	Mus musculus BUB1, mitotic checkpoint serine/threonine kinase (Bub1), transcript variant 2, mRNA [NM_009772]
A_51_P490509	0.00337522	4.14083	-2.99187	-0.941949	Bub1b	Mus musculus BUB1B, mitotic checkpoint serine/threonine kinase (Bub1b), mRNA [NM_009773]
A_55_P2062573	0.00727037	4.33492	-1.85528	0.260729	C1qtnf3	Mus musculus C1q and tumor necrosis factor related protein 3 (C1qtnf3), transcript variant 1, mRNA [NM_001204134]
A_52_P588633	0.0168037	4.13369	-3.35124	-1.30381	C1qtnf3	Mus musculus C1q and tumor necrosis factor related protein 3 (C1qtnf3), transcript variant 2, mRNA [NM_030888]
A_52_P405177	0.00364317	6.12209	-0.426743	2.18728	C1qtnf6	Mus musculus C1q and tumor necrosis factor related protein 6 (C1qtnf6), transcript variant 1, mRNA [NM_028331]
A_51_P282557	0.00160454	11.0077	-2.99518	0.465258	C3ar1	Mus musculus complement component 3a receptor 1 (C3ar1), mRNA [NM_009779]
A_55_P2830823	0.00571041	14.0052	-3.44804	0.359849	C5ar1	Mus musculus complement component 5a receptor 1 (C5ar1), transcript variant 2, mRNA [NM_001173550]
A_55_P2106106	0.0107686	7.2643	-4.03316	-1.17234	C5ar2	Mus musculus complement component 5a receptor 2 (C5ar2), transcript variant 1, mRNA [NM_176912]
A_51_P406157	0.00191685	32.8853	-7.33255	-2.29318	Calcb	Mus musculus calcitonin-related polypeptide, beta (Calcb), mRNA [NM_054084]
A_51_P316042	0.00347275	4.55134	-2.75942	-0.573132	Card11	Mus musculus caspase recruitment domain family, member 11 (Card11), mRNA [NM_175362]
A_55_P2100586	0.0210569	5.65775	-5.14383	-2.6436	Cass4	Mus musculus Cas scaffolding protein family member 4 (Cass4), transcript variant 2, mRNA [NM_001080820]
A_52_P249514	0.00574222	4.14475	-0.297292	1.75399	Ccl12	Mus musculus chemokine (C-C motif) ligand 12 (Ccl12), mRNA [NM_011331]
A_51_P286737	0.00134717	18.2975	-0.51229	3.68128	Ccl2	Mus musculus chemokine (C-C motif) ligand 2 (Ccl2), mRNA [NM_011333]
A_51_P140710	0.00402122	30.0562	-4.79497	0.114622	Ccl3	Mus musculus chemokine (C-C motif) ligand 3 (Ccl3), mRNA [NM_011337]
A_55_P2744077	0.00363035	27.6943	-4.41364	0.37788	Ccl4	Mus musculus chemokine (C-C motif) ligand 4 (Ccl4), mRNA [NM_013652]
A_51_P509573	0.00301694	23.9399	-3.59221	0.989141	Ccl4	Mus musculus chemokine (C-C motif) ligand 4 (Ccl4), mRNA [NM_013652]
A_51_P460954	0.00778053	8.22587	3.09519	6.13536	Ccl6	Mus musculus chemokine (C-C motif) ligand 6 (Ccl6), mRNA [NM_009139]
A_51_P436652	0.00191685	17.0005	-1.38612	2.70139	Ccl7	Mus musculus chemokine (C-C motif) ligand 7 (Ccl7), mRNA [NM_013654]
A_51_P464703	0.0244725	13.4922	1.6918	5.44586	Ccl8	Mus musculus chemokine (C-C motif) ligand 8 (Ccl8), mRNA [NM_021443]
A_51_P185660	0.0082182	8.98491	1.18276	4.35027	Ccl9	Mus musculus chemokine (C-C motif) ligand 9 (Ccl9), mRNA [NM_011338]
A_55_P2929773	0.00588477	8.37902	-0.919846	2.14693	Ccna2	Mus musculus cyclin A2 (Ccna2), mRNA [NM_009828]
A_51_P481920	0.00529638	5.68742	-0.101331	2.40644	Ccna2	Mus musculus cyclin A2 (Ccna2), mRNA [NM_009828]
A_55_P2065671	0.00336926	7.38185	-0.765381	2.1186	Ccnb1	Mus musculus cyclin B1 (Ccnb1), mRNA [NM_172301]
A_55_P2128668	0.00284799	7.28139	-4.12222	-1.25801	Ccnb1	Mus musculus cyclin B1 (Ccnb1), mRNA [NM_172301]
A_55_P1952256	0.00191685	6.61939	-3.92764	-1.20094	Ccnb1	Mus musculus cyclin B1 (Ccnb1), mRNA [NM_172301]
A_55_P2103706	0.00301694	8.49756	-1.22401	1.86304	Ccnb1-ps	PREDICTED: Mus musculus predicted gene 5593 (Gm5593), misc_RNA [XR_882048]
A_51_P457528	0.00347275	6.13453	0.751347	3.3683	Ccnb2	Mus musculus cyclin B2 (Ccnb2), mRNA [NM_007630]
A_55_P2742435	0.00223108	4.38207	0.227711	2.35932	Ccnf	Mus musculus cyclin F (Ccnf), mRNA [NM_007634]
A_51_P245989	0.0051886	12.8614	-2.29975	1.38523	Ccr2	Mus musculus chemokine (C-C motif) receptor 2 (Ccr2), mRNA [NM_009915]
A_52_P578732	0.00181233	11.2044	-3.59587	-0.109879	Ccr5	Mus musculus chemokine (C-C motif) receptor 5 (Ccr5), mRNA [NM_009917]
A_51_P420229	0.00280407	12.4091	-5.77559	-2.14226	Ccr7	Mus musculus chemokine (C-C motif) receptor 7 (Ccr7), transcript variant 1, mRNA [NM_007719]
A_55_P2023542	0.0086254	12.3463	-2.7138	0.912217	Ccr7	Mus musculus chemokine (C-C motif) receptor 7 (Ccr7), transcript variant 1, mRNA [NM_007719]
A_66_P138397	0.00477297	7.35075	-4.69461	-1.81672	Cd101	Mus musculus CD101 antigen (Cd101), mRNA [NM_001167906]
A_55_P2935501	0.0148676	5.76974	-4.80322	-2.27472	Cd180	CD180 antigen [Source:MGI Symbol;Acc:MGI:1194924] [ENSMUST00000171267]
A_52_P463518	0.011087	7.23207	-4.78052	-1.92611	Cd200r1	Mus musculus CD200 receptor 1 (Cd200r1), mRNA [NM_021325]
A_51_P407841	0.0024449	4.2801	-4.66283	-2.56518	Cd200r1	Mus musculus CD200 receptor 1 (Cd200r1), mRNA [NM_021325]
A_52_P541344	0.0416856	5.80671	-5.83271	-3.29498	Cd244	Mus musculus CD244 natural killer cell receptor 2B4 (Cd244), mRNA [NM_018729]
A_52_P492142	0.00181233	9.90463	-3.82014	-0.512033	Cd300a	Mus musculus CD300A molecule (Cd300a), transcript variant 1, mRNA [NM_170758]
A_55_P2872513	0.00209548	6.34625	-0.748925	1.91698	Cd300a	Mus musculus CD300A molecule (Cd300a), transcript variant 1, mRNA [NM_170758]
A_51_P484020	0.00105157	12.2535	-0.812558	2.80256	Cd300c2	Mus musculus CD300C molecule 2 (Cd300c2), mRNA [NM_134158]
A_66_P131568	0.00786818	11.1136	-5.32654	-1.85228	Cd300ld	CD300 molecule like family member d [Source:MGI Symbol;Acc:MGI:2442358] [ENSMUST00000045075]
A_55_P1983523	0.00298871	5.93598	-1.43523	1.13425	Cd300ld	Mus musculus CD300 molecule like family member d (Cd300ld), mRNA [NM_145437]
A_66_P126211	0.00123665	12.8699	-6.07278	-2.38686	Cd300lf	Mus musculus CD300 molecule like family member F (Cd300lf), transcript variant 1, mRNA [NM_001169153]
A_55_P2166501	0.00692752	5.31251	0.480797	2.89019	Cd44	Mus musculus CD44 antigen (Cd44), transcript variant 1, mRNA [NM_009851]
A_55_P2132549	0.00677236	6.04453	-2.26027	0.335361	Cd48	Mus musculus CD48 antigen (Cd48), mRNA [NM_007649]
A_55_P2185605	0.00881695	5.36207	-0.992644	1.43014	Cd48	Mus musculus CD48 antigen (Cd48), mRNA [NM_007649]
A_51_P151126	0.0048418	6.08271	1.52969	4.13441	Cd52	Mus musculus CD52 antigen (Cd52), mRNA [NM_013706]
A_51_P337675	0.00243515	10.6677	-3.68343	-0.268258	Cd53	Mus musculus CD53 antigen (Cd53), mRNA [NM_007651]
A_51_P205779	0.0157387	10.2415	-5.20711	-1.85075	Cd5l	Mus musculus CD5 antigen-like (Cd5l), mRNA [NM_009690]
A_51_P120470	0.0233606	4.45937	0.344434	2.50128	Cd68	Mus musculus CD68 antigen (Cd68), transcript variant 1, mRNA [NM_001291058]
A_55_P1961943	0.0357905	4.38734	2.11428	4.24762	Cd68	Mus musculus CD68 antigen (Cd68), transcript variant 1, mRNA [NM_001291058]
A_51_P487555	0.00319444	4.72185	-3.95421	-1.71486	Cd7	Mus musculus CD7 antigen (Cd7), mRNA [NM_009854]
A_66_P130432	0.00383803	8.50811	-5.98115	-2.89231	Cd80	Mus musculus CD80 antigen (Cd80), mRNA [NM_009855]
A_55_P2054445	0.00457878	13.26	-3.76086	-0.0318495	Cd84	Mus musculus CD84 antigen (Cd84), transcript variant 1, mRNA [NM_013489]
A_55_P2487504	0.00958857	12.1201	-3.78908	-0.189743	Cd84	Mus musculus CD84 antigen (Cd84), transcript variant 2, mRNA [NM_001252472]
A_51_P238722	0.00449166	4.07793	2.2238	4.25164	Cd93	Mus musculus CD93 antigen (Cd93), mRNA [NM_010740]
A_55_P1996946	0.00415305	5.50939	1.16618	3.62807	Cdc20	Mus musculus cell division cycle 20 (Cdc20), mRNA [NM_023223]
A_55_P2729165	0.00726594	4.77726	-0.378349	1.87784	Cdc20	Mus musculus cell division cycle 20 (Cdc20), mRNA [NM_023223]
A_66_P128986	0.00956116	4.8856	-2.00092	0.287612	Cdc25c	Mus musculus cell division cycle 25C (Cdc25c), mRNA [NM_009860]
A_52_P211223	0.00191685	5.06053	-3.45684	-1.11755	Cdca2	Mus musculus cell division cycle associated 2 (Cdca2), transcript variant 2, mRNA [NM_175384]
A_66_P122772	0.00861173	4.46716	-4.98595	-2.82659	Cdca2	Mus musculus cell division cycle associated 2 (Cdca2), transcript variant 1, mRNA [NM_001110162]
A_52_P628067	0.0108678	7.00607	-0.903667	1.90494	Cdca3	Mus musculus cell division cycle associated 3 (Cdca3), mRNA [NM_013538]
A_51_P125135	0.0016736	5.43784	-1.03085	1.41218	Cdca5	Mus musculus cell division cycle associated 5 (Cdca5), mRNA [NM_026410]
A_51_P155142	0.0036028	5.45508	0.675573	3.12317	Cdca8	Mus musculus cell division cycle associated 8 (Cdca8), mRNA [NM_026560]
A_55_P2170681	0.00236488	4.79792	-2.61839	-0.355976	Cdca8	Mus musculus cell division cycle associated 8 (Cdca8), mRNA [NM_026560]
A_51_P450033	0.00191685	8.21542	-2.86398	0.174357	Cdk1	Mus musculus cyclin-dependent kinase 1 (Cdk1), mRNA [NM_007659]
A_55_P2008437	0.00173202	8.52649	-4.85411	-1.76216	Cdkn2a	Mus musculus cyclin-dependent kinase inhibitor 2A (Cdkn2a), transcript variant 1, mRNA [NM_009877]
A_52_P30984	0.0141228	5.55603	-1.78018	0.693872	Cdkn3	Mus musculus cyclin-dependent kinase inhibitor 3 (Cdkn3), mRNA [NM_028222]
A_52_P30989	0.00307477	5.26648	-2.48272	-0.0858809	Cdkn3	Mus musculus cyclin-dependent kinase inhibitor 3 (Cdkn3), mRNA [NM_028222]
A_55_P1973501	0.0230513	8.35469	-5.21293	-2.15035	Ceacam16	Mus musculus carcinoembryonic antigen-related cell adhesion molecule 16 (Ceacam16), mRNA [NM_001033419]
A_55_P2165839	0.0327172	4.63481	-2.24112	-0.028615	Cebpe	Mus musculus CCAAT/enhancer binding protein (C/EBP), epsilon (Cebpe), mRNA [NM_207131]
A_66_P121459	0.00243279	6.65646	-1.04527	1.68948	Cenpa	Mus musculus centromere protein A (Cenpa), transcript variant 5, mRNA [NM_001302132]
A_51_P164014	0.00457878	4.31998	0.4036	2.51462	Cenpe	Mus musculus centromere protein E (Cenpe), mRNA [NM_173762]
A_51_P246119	0.0116091	4.33258	-0.854382	1.26085	Cenpf	Mus musculus centromere protein F (Cenpf), mRNA [NM_001081363]
A_51_P492830	0.00358303	4.08552	-2.06791	-0.0373878	Cenph	Mus musculus centromere protein H (Cenph), mRNA [NM_021886]
A_51_P201035	0.00477297	6.48943	-3.31172	-0.61363	Cenpi	Mus musculus centromere protein I (Cenpi), transcript variant 1, mRNA [NM_145924]
A_55_P2742860	0.0016736	4.53843	-0.738279	1.44391	Cenpn	Mus musculus centromere protein N (Cenpn), mRNA [NM_028131]
A_55_P1988373	0.00457878	4.1844	-2.84399	-0.778967	Cenpu	Mus musculus centromere protein U (Cenpu), mRNA [NM_027973]
A_52_P609024	0.00593968	4.73907	-1.51016	0.734443	Cenpw	Mus musculus centromere protein W (Cenpw), mRNA [NM_001109747]
A_66_P117443	0.00305975	4.14166	-0.456975	1.59323	Cenpw	Mus musculus centromere protein W (Cenpw), mRNA [NM_001109747]
A_51_P413866	0.00956116	6.06457	1.7825	4.3829	Cfb	Mus musculus complement factor B (Cfb), transcript variant 1, mRNA [NM_008198]
A_66_P138911	0.00924663	5.55537	-0.694055	1.77983	Cfb	Mus musculus complement factor B (Cfb), transcript variant 2, mRNA [NM_001142706]
A_55_P2814119	0.00793046	4.79997	-0.96539	1.29764	Cfp	Mus musculus complement factor properdin (Cfp), mRNA [NM_008823]
A_51_P408363	0.00592999	4.63859	1.9548	4.16849	Cfp	Mus musculus complement factor properdin (Cfp), mRNA [NM_008823]
A_51_P362066	0.0464858	5.29044	2.40698	4.81036	Chil1	Mus musculus chitinase-like 1 (Chil1), mRNA [NM_007695]
A_51_P167292	0.00347275	13.0507	-4.9155	-1.20944	Chil3	Mus musculus chitinase-like 3 (Chil3), mRNA [NM_009892]
A_51_P288009	0.00261734	136.569	-6.60312	0.490367	Chrng	Mus musculus cholinergic receptor, nicotinic, gamma polypeptide (Chrng), mRNA [NM_009604]
A_55_P2797234	0.0139644	4.76134	-0.44365	1.80772	Ckap2	Mus musculus cytoskeleton associated protein 2 (Ckap2), mRNA [NM_001004140]
A_51_P227004	0.00407694	4.53034	1.20563	3.38525	Cks1b	Mus musculus CDC28 protein kinase 1b (Cks1b), mRNA [NM_016904]
A_66_P137121	0.00106437	4.21461	-1.73919	0.336208	Cks1b	Mus musculus CDC28 protein kinase 1b (Cks1b), mRNA [NM_016904]
A_66_P132226	0.00261734	4.82189	0.289671	2.55927	Cks2	Mus musculus CDC28 protein kinase regulatory subunit 2 (Cks2), mRNA [NM_025415]
A_55_P2158176	0.0233606	7.6141	-1.72361	1.20506	Clca3b	Mus musculus chloride channel accessory 3B (Clca3b), mRNA [NM_139148]
A_55_P2163363	0.00654805	15.6654	-5.19457	-1.22505	Clec2f	Mus musculus C-type lectin domain family 2, member f (Clec2f), mRNA [NM_001277202]
A_66_P119968	0.00516355	9.46926	-0.386388	2.85686	Clec4a1	Mus musculus C-type lectin domain family 4, member a1 (Clec4a1), mRNA [NM_199311]
A_51_P147274	0.00252355	10.8521	-2.26658	1.17333	Clec4a3	Mus musculus C-type lectin domain family 4, member a3 (Clec4a3), transcript variant 1, mRNA [NM_153197]
A_51_P383032	0.00191685	207.425	-4.38845	3.308	Clec4d	Mus musculus C-type lectin domain family 4, member d (Clec4d), transcript variant 1, mRNA [NM_010819]
A_52_P161488	0.00261734	260.083	-6.87836	1.14447	Clec4e	Mus musculus C-type lectin domain family 4, member e (Clec4e), mRNA [NM_019948]
A_55_P2035018	0.00222818	19.9253	-1.24517	3.07136	Clec4n	Mus musculus C-type lectin domain family 4, member n (Clec4n), transcript variant 1, mRNA [NM_020001]
A_52_P218058	0.00359993	6.66159	-2.68192	0.0539478	Clec5a	Mus musculus C-type lectin domain family 5, member a (Clec5a), transcript variant 1, mRNA [NM_001038604]
A_55_P2714991	0.00232791	4.24459	-4.96582	-2.8802	Clec5a	Mus musculus C-type lectin domain family 5, member a (Clec5a), transcript variant 1, mRNA [NM_001038604]
A_51_P246653	0.000885096	10.0517	-0.583929	2.74544	Clec7a	Mus musculus C-type lectin domain family 7, member a (Clec7a), transcript variant 1, coding, mRNA [NM_020008]
A_66_P135346	0.00134717	4.41024	-4.62345	-2.48259	Clec7a	Mus musculus C-type lectin domain family 7, member a (Clec7a), transcript variant 2, mRNA [NM_001309637]
A_66_P103027	0.0152744	5.28711	-4.04778	-1.6453	Clec9a	Mus musculus C-type lectin domain family 9, member a (Clec9a), transcript variant 1, mRNA [NM_001205363]
A_55_P2593238	0.0109191	5.1638	-4.77509	-2.40666	Clec9a	Mus musculus C-type lectin domain family 9, member a (Clec9a), transcript variant 1, mRNA [NM_001205363]
A_66_P137230	0.00380471	8.64306	-5.57684	-2.46529	Clspn	Mus musculus claspin (Clspn), mRNA [NM_175554]
A_51_P351194	0.00243279	30.1994	-1.89959	3.01686	Cnfn	Mus musculus cornifelin (Cnfn), transcript variant 1, mRNA [NM_028219]
A_66_P101466	0.0250428	4.04517	5.52332	7.53953	Col1a1	Mus musculus collagen, type I, alpha 1 (Col1a1), mRNA [NM_007742]
A_51_P317141	0.0372301	4.69052	0.328626	2.55837	Col2a1	Mus musculus collagen, type II, alpha 1 (Col2a1), transcript variant 1, mRNA [NM_031163]
A_55_P2717454	0.0177474	4.99364	-0.146043	2.17405	Col3a1	collagen, type III, alpha 1 [Source:MGI Symbol;Acc:MGI:88453] [ENSMUST00000129611]
A_55_P2717459	0.00467007	4.51654	0.403952	2.57917	Col3a1	collagen, type III, alpha 1 [Source:MGI Symbol;Acc:MGI:88453] [ENSMUST00000189818]
A_51_P515605	0.0154382	4.24773	5.52973	7.61642	Col3a1	Mus musculus collagen, type III, alpha 1 (Col3a1), mRNA [NM_009930]
A_55_P2504985	0.00940991	5.37771	2.8885	5.31549	Col5a1	Mus musculus collagen, type V, alpha 1 (Col5a1), mRNA [NM_015734]
A_55_P2104894	0.00243279	4.34136	-0.491026	1.62712	Col5a2	Mus musculus collagen, type V, alpha 2 (Col5a2), mRNA [NM_007737]
A_51_P241995	0.00190897	11.2726	1.00918	4.50392	Col5a3	Mus musculus collagen, type V, alpha 3 (Col5a3), transcript variant 1, mRNA [NM_016919]
A_52_P503796	0.00991942	5.23569	-4.6924	-2.30402	Col5a3	Mus musculus collagen, type V, alpha 3 (Col5a3), transcript variant 1, mRNA [NM_016919]
A_55_P2002963	0.00417408	5.3652	1.34085	3.76448	Coro1a	Mus musculus coronin, actin binding protein 1A (Coro1a), transcript variant 1, mRNA [NM_001301374]
A_52_P308669	0.00123665	31.0483	-7.61284	-2.6564	Cpn1	Mus musculus carboxypeptidase N, polypeptide 1 (Cpn1), mRNA [NM_030703]
A_55_P2716571	0.0121542	8.36935	-5.79854	-2.73342	Cpn1	carboxypeptidase N, polypeptide 1 [Source:MGI Symbol;Acc:MGI:2135874] [ENSMUST00000131882]
A_66_P112360	0.0114421	12.717	1.14413	4.81282	Crabp1	Mus musculus cellular retinoic acid binding protein I (Crabp1), transcript variant 2, mRNA [NM_001284507]
A_52_P185907	0.014108	12.7057	-2.04365	1.62375	Crabp1	Mus musculus cellular retinoic acid binding protein I (Crabp1), transcript variant 1, mRNA [NM_013496]
A_52_P52618	0.00571041	12.1281	-0.426895	3.17339	Csf2rb	Mus musculus colony stimulating factor 2 receptor, beta, low-affinity (granulocyte-macrophage) (Csf2rb), mRNA [NM_007780]
A_55_P2743485	0.00222818	10.6422	-4.11815	-0.706421	Csf2rb	Mus musculus colony stimulating factor 2 receptor, beta, low-affinity (granulocyte-macrophage) (Csf2rb), mRNA [NM_007780]
A_51_P146753	0.00949052	9.66879	-0.726487	2.54685	Csf2rb2	Mus musculus colony stimulating factor 2 receptor, beta 2, low-affinity (granulocyte-macrophage) (Csf2rb2), transcript variant 1, mRNA [NM_007781]
A_51_P317176	0.0120337	10.6371	-6.14415	-2.73311	Csf3	Mus musculus colony stimulating factor 3 (granulocyte) (Csf3), mRNA [NM_009971]
A_51_P227275	0.00243279	37.819	-4.51586	0.725183	Csn3	casein kappa [Source:MGI Symbol;Acc:MGI:107461] [ENSMUST00000001667]
A_55_P2744007	0.00301327	15.766	0.879868	4.85862	Cthrc1	Mus musculus collagen triple helix repeat containing 1 (Cthrc1), mRNA [NM_026778]
A_51_P211702	0.020054	10.5996	-6.33495	-2.92901	Cthrc1	Q3UAP6_MOUSE (Q3UAP6) Bone marrow macrophage cDNA, RIKEN full-length enriched library, clone:I830027K07 product:collagen triple helix repeat containing 1, full insert sequence, partial (21%) [TC1634588]
A_52_P195839	0.0068297	4.00453	1.41594	3.41757	Ctsc	Mus musculus cathepsin C (Ctsc), transcript variant 1, mRNA [NM_009982]
A_51_P423981	0.00259901	8.86601	3.48192	6.63021	Ctss	Mus musculus cathepsin S (Ctss), transcript variant 2, mRNA [NM_021281]
A_55_P2811679	0.0016736	18.7349	-1.34058	2.88708	Cxcl1	Mus musculus chemokine (C-X-C motif) ligand 1 (Cxcl1), mRNA [NM_008176]
A_55_P2016462	0.00809883	6.47882	-1.29249	1.40324	Cxcl10	Mus musculus chemokine (C-X-C motif) ligand 10 (Cxcl10), mRNA [NM_021274]
A_51_P209183	0.00413246	10.4882	1.17809	4.56879	Cxcl14	Mus musculus chemokine (C-X-C motif) ligand 14 (Cxcl14), mRNA [NM_019568]
A_51_P217463	0.00215248	63.7241	-6.83454	-0.840777	Cxcl2	Mus musculus chemokine (C-X-C motif) ligand 2 (Cxcl2), mRNA [NM_009140]
A_52_P232813	0.00106437	304.618	-7.8381	0.412758	Cxcl3	Mus musculus chemokine (C-X-C motif) ligand 3 (Cxcl3), mRNA [NM_203320]
A_55_P1990032	0.00140347	109.074	-2.15602	4.61314	Cxcl5	Mus musculus chemokine (C-X-C motif) ligand 5 (Cxcl5), mRNA [NM_009141]
A_52_P559975	0.0357458	48.5766	-4.37495	1.22724	Cxcr2	Mus musculus chemokine (C-X-C motif) receptor 2 (Cxcr2), mRNA [NM_009909]
A_52_P585124	0.00467007	8.19254	-3.56816	-0.533846	Cxcr4	Mus musculus chemokine (C-X-C motif) receptor 4 (Cxcr4), mRNA [NM_009911]
A_55_P2082733	0.00738773	5.59734	-3.19449	-0.709748	Cybb	Mus musculus cytochrome b-245, beta polypeptide (Cybb), mRNA [NM_007807]
A_52_P444628	0.00383803	4.29959	-2.6842	-0.580004	Cybb	Mus musculus cytochrome b-245, beta polypeptide (Cybb), mRNA [NM_007807]
A_55_P2116272	0.0258104	4.12139	-3.29457	-1.25144	Cyp2c38	Mus musculus cytochrome P450, family 2, subfamily c, polypeptide 38 (Cyp2c38), mRNA [NM_010002]
A_55_P2487484	0.00677236	27.9553	-5.9713	-1.16625	Cyp4f18	Mus musculus cytochrome P450, family 4, subfamily f, polypeptide 18 (Cyp4f18), mRNA [NM_024444]
A_55_P2083411	0.00261734	8.52656	-1.34158	1.75038	Cyp4f18	Mus musculus cytochrome P450, family 4, subfamily f, polypeptide 18 (Cyp4f18), mRNA [NM_024444]
A_55_P2113210	0.00236488	5.42396	0.823641	3.26299	Cyth4	Mus musculus cytohesin 4 (Cyth4), mRNA [NM_028195]
A_52_P271099	0.00268827	5.42189	-1.69492	0.743871	Cyth4	Mus musculus cytohesin 4 (Cyth4), mRNA [NM_028195]
A_52_P398989	0.00828135	10.3915	-2.26756	1.10978	Cytip	Mus musculus cytohesin 1 interacting protein (Cytip), mRNA [NM_139200]
A_51_P314907	0.00248937	5.72709	-3.78866	-1.27086	Dbf4	Mus musculus DBF4 zinc finger (Dbf4), transcript variant 1, mRNA [NM_013726]
A_51_P369252	0.00144545	5.18717	-4.04047	-1.66552	Ddias	Mus musculus DNA damage-induced apoptosis suppressor (Ddias), mRNA [NM_001080995]
A_52_P68883	0.0181947	17.4178	-3.11274	1.00976	Defb14	Mus musculus defensin beta 14 (Defb14), mRNA [NM_183026]
A_55_P2491069	0.0137899	12.3947	-2.91161	0.720041	Defb14	Mus musculus defensin beta 14 (Defb14), mRNA [NM_183026]
A_52_P51429	0.0168616	4.78325	-1.55931	0.69868	Dennd1c	Mus musculus DENN/MADD domain containing 1C (Dennd1c), mRNA [NM_153551]
A_55_P2485069	0.0137899	4.34175	-4.08912	-1.97085	Dennd1c	Mus musculus DENN/MADD domain containing 1C (Dennd1c), mRNA [NM_153551]
A_55_P2037439	0.00195704	9.92324	-5.29286	-1.98205	Depdc1a	Mus musculus DEP domain containing 1a (Depdc1a), transcript variant 1, mRNA [NM_001172092]
A_55_P2750200	0.00693531	6.28076	-3.41788	-0.766944	Depdc1a	Mus musculus DEP domain containing 1a (Depdc1a), transcript variant 1, mRNA [NM_001172092]
A_52_P104824	0.0016736	5.23171	-3.92351	-1.53623	Diaph3	Mus musculus diaphanous related formin 3 (Diaph3), mRNA [NM_019670]
A_55_P2734567	0.00305975	4.47556	-2.66623	-0.50416	Diaph3	Mus musculus diaphanous related formin 3 (Diaph3), mRNA [NM_019670]
A_51_P208603	0.00134717	12.6045	-0.0590108	3.59685	Dio2	Mus musculus deiodinase, iodothyronine, type II (Dio2), mRNA [NM_010050]
A_66_P138212	0.00469049	8.58006	-6.12779	-3.0268	Dock2	Mus musculus dedicator of cyto-kinesis 2 (Dock2), mRNA [NM_033374]
A_55_P2715446	0.00421459	5.06867	-2.94516	-0.603548	Dock2	dedicator of cyto-kinesis 2 [Source:MGI Symbol;Acc:MGI:2149010] [ENSMUST00000157036]
A_66_P108087	0.0109739	4.32703	-3.42702	-1.31365	Dock2	Mus musculus dedicator of cyto-kinesis 2 (Dock2), mRNA [NM_033374]
A_52_P578790	0.00140347	4.47971	-1.40816	0.755242	Dok3	Mus musculus docking protein 3 (Dok3), mRNA [NM_013739]
A_52_P502717	0.00431537	16.4994	-5.87549	-1.83114	Dpep2	Mus musculus dipeptidase 2 (Dpep2), transcript variant 3, mRNA [NM_176913]
A_55_P2067362	0.0024449	11.9837	-2.82271	0.760296	Dpep2	Mus musculus dipeptidase 2 (Dpep2), transcript variant 3, mRNA [NM_176913]
A_51_P481482	0.00301008	5.30772	-2.6419	-0.233807	Dram1	Mus musculus DNA-damage regulated autophagy modulator 1 (Dram1), mRNA [NM_027878]
A_55_P2000833	0.00409567	4.39238	-1.54193	0.593073	E2f8	Mus musculus E2F transcription factor 8 (E2f8), mRNA [NM_001013368]
A_52_P154347	0.00347275	4.32201	-1.0724	1.0393	Ecm1	Mus musculus extracellular matrix protein 1 (Ecm1), transcript variant 1, mRNA [NM_007899]
A_55_P1976127	0.0045126	4.51569	-1.67494	0.500011	Ect2	Mus musculus ect2 oncogene (Ect2), transcript variant 1, mRNA [NM_007900]
A_55_P2603307	0.0137899	4.25952	-3.822	-1.7313	Ect2	Mus musculus ect2 oncogene (Ect2), transcript variant 1, mRNA [NM_007900]
A_55_P2025006	0.021431	62.0166	-6.18053	-0.225951	Egfbp2	Mus musculus epidermal growth factor binding protein type B (Egfbp2), mRNA [NM_010115]
A_55_P2005956	0.0164139	54.1733	-5.78755	-0.0280412	Egfbp2	Mus musculus epidermal growth factor binding protein type B (Egfbp2), mRNA [NM_010115]
A_66_P111135	0.00680461	4.91201	-1.07826	1.21806	Enpp1	Mus musculus ectonucleotide pyrophosphatase/phosphodiesterase 1 (Enpp1), transcript variant 1, mRNA [NM_001308327]
A_66_P125241	0.0100285	5.91049	-4.76575	-2.20247	Epgn	Mus musculus epithelial mitogen (Epgn), mRNA [NM_053087]
A_51_P123134	0.00177462	5.12849	-3.89374	-1.5352	Ercc6l	Mus musculus excision repair cross-complementing rodent repair deficiency complementation group 6 like (Ercc6l), mRNA [NM_146235]
A_52_P549973	0.00431537	4.01025	-4.89326	-2.88956	Erich2	Mus musculus glutamate rich 2 (Erich2), mRNA [NM_025744]
A_51_P195034	0.00232296	5.57256	-5.04785	-2.56951	Esco2	Mus musculus establishment of sister chromatid cohesion N-acetyltransferase 2 (Esco2), mRNA [NM_028039]
A_55_P2810220	0.0207312	4.41252	-1.42597	0.715637	Espl1	Mus musculus extra spindle pole bodies 1, separase (Espl1), mRNA [NM_001014976]
A_55_P2017759	0.00691915	6.31397	-0.663447	1.9951	Evi2a	Mus musculus ecotropic viral integration site 2a (Evi2a), transcript variant 1, mRNA [NM_001033711]
A_51_P239984	0.00181233	5.34506	-1.9798	0.438408	Exo1	Mus musculus exonuclease 1 (Exo1), mRNA [NM_012012]
A_51_P174961	0.00303471	54.9766	-5.34166	0.439088	F10	Mus musculus coagulation factor X (F10), transcript variant 2, mRNA [NM_007972]
A_51_P484054	0.0154666	12.2596	-5.98845	-2.37261	F7	Mus musculus coagulation factor VII (F7), mRNA [NM_010172]
A_55_P1953387	0.020323	7.27026	4.96722	7.82923	Fabp5	Mus musculus fatty acid binding protein 5, epidermal (Fabp5), transcript variant 2, mRNA [NM_001272097]
A_55_P2824451	0.0387561	7.06494	-2.09498	0.725702	Fam167a	Mus musculus family with sequence similarity 167, member A (Fam167a), mRNA [NM_177628]
A_51_P273556	0.00539455	9.38754	-4.76928	-1.53854	Fam83d	Mus musculus family with sequence similarity 83, member D (Fam83d), mRNA [NM_027975]
A_52_P590535	0.00820554	4.02656	2.92755	4.93709	Fbln2	Mus musculus fibulin 2 (Fbln2), transcript variant 1, mRNA [NM_007992]
A_51_P467224	0.00134717	4.08046	1.66713	3.69586	Fbn1	Mus musculus fibrillin 1 (Fbn1), mRNA [NM_007993]
A_51_P405476	0.00233263	7.35942	2.15696	5.03655	Fcer1g	Mus musculus Fc receptor, IgE, high affinity I, gamma polypeptide (Fcer1g), mRNA [NM_010185]
A_51_P296764	0.0024449	13.7901	-1.96727	1.81829	Fcgr1	Mus musculus Fc receptor, IgG, high affinity I (Fcgr1), mRNA [NM_010186]
A_51_P130095	0.00320359	7.20853	-0.525543	2.32416	Fcgr2b	Mus musculus Fc receptor, IgG, low affinity IIb (Fcgr2b), transcript variant 1, mRNA [NM_001077189]
A_52_P545613	0.00261734	7.19479	-1.91483	0.932124	Fcgr2b	Mus musculus Fc receptor, IgG, low affinity IIb (Fcgr2b), transcript variant 2, mRNA [NM_010187]
A_52_P408757	0.00449885	6.88128	-1.04393	1.73875	Fcgr3	Mus musculus Fc receptor, IgG, low affinity III (Fcgr3), mRNA [NM_010188]
A_51_P328613	0.00345912	6.36792	1.17474	3.84556	Fcgr3	FCGR3_MOUSE (P08508) Low affinity immunoglobulin gamma Fc region receptor III precursor (IgG Fc receptor III) (Fc-gamma RIII) (FcRIII), complete [TC1581981]
A_51_P181517	0.00277354	14.3743	-2.23146	1.61396	Fcgr4	Mus musculus Fc receptor, IgG, low affinity IV (Fcgr4), mRNA [NM_144559]
A_51_P378298	0.00574222	7.67187	-3.54793	-0.608351	Fcmr	Mus musculus Fc fragment of IgM receptor (Fcmr), mRNA [NM_026976]
A_55_P2422164	0.00457878	16.1172	-4.4957	-0.485172	Fezf1	PREDICTED: Mus musculus Fez family zinc finger 1 (Fezf1), transcript variant X1, mRNA [XM_006505175]
A_52_P235347	0.00307477	19.7391	-7.35213	-3.04915	Fgf21	Mus musculus fibroblast growth factor 21 (Fgf21), mRNA [NM_020013]
A_55_P2910661	0.00307477	18.8975	-5.15995	-0.919829	Fgr	Mus musculus FGR proto-oncogene, Src family tyrosine kinase (Fgr), mRNA [NM_010208]
A_66_P132927	0.000174593	16.8486	-5.44788	-1.37332	Fgr	Mus musculus FGR proto-oncogene, Src family tyrosine kinase (Fgr), mRNA [NM_010208]
A_66_P116412	0.00794064	10.684	-3.84678	-0.429408	Flt3	Mus musculus FMS-like tyrosine kinase 3 (Flt3), mRNA [NM_010229]
A_52_P237357	0.00186444	7.47702	-1.40627	1.49619	Fn1	fibronectin 1 [Source:MGI Symbol;Acc:MGI:95566] [ENSMUST00000189160]
A_51_P100856	0.0208048	4.83417	1.09011	3.36338	Fn1	Mus musculus fibronectin 1 (Fn1), transcript variant 1, mRNA [NM_010233]
A_55_P2743309	0.0278275	4.42268	-0.375854	1.76907	Fn1	Mus musculus fibronectin 1 (Fn1), transcript variant 7, mRNA [NM_001276413]
A_55_P2130178	0.00726594	4.07255	5.11333	7.13926	Fn1	Mus musculus fibronectin 1 (Fn1), transcript variant 1, mRNA [NM_010233]
A_51_P308796	0.00321559	34.3104	-6.61724	-1.51667	Fosl1	Mus musculus fos-like antigen 1 (Fosl1), mRNA [NM_010235]
A_55_P2749790	0.00418318	4.64417	-1.07494	1.14048	Foxm1	Mus musculus forkhead box M1 (Foxm1), mRNA [NM_008021]
A_51_P312485	0.0016736	39.9463	-5.6635	-0.343507	Fpr1	Mus musculus formyl peptide receptor 1 (Fpr1), mRNA [NM_013521]
A_51_P288138	0.00191685	33.1948	-4.29881	0.754073	Fpr2	Mus musculus formyl peptide receptor 2 (Fpr2), mRNA [NM_008039]
A_55_P2831013	0.00191685	20.1337	-1.76945	2.56209	Fpr2	Mus musculus formyl peptide receptor 2 (Fpr2), mRNA [NM_008039]
A_51_P366061	0.00993363	5.45383	-1.61891	0.828356	Fscn1	Mus musculus fascin actin-bundling protein 1 (Fscn1), mRNA [NM_007984]
A_51_P445473	0.00362404	4.82286	-4.30516	-2.03527	Fut7	Mus musculus fucosyltransferase 7 (Fut7), transcript variant 1, mRNA [NM_013524]
A_51_P381260	0.00744739	6.719	1.25631	4.00455	Fxyd5	Mus musculus FXYD domain-containing ion transport regulator 5 (Fxyd5), transcript variant 2, mRNA [NM_008761]
A_51_P364600	0.00303912	5.76727	-0.28299	2.2449	Fyb	Mus musculus FYN binding protein (Fyb), transcript variant 1, mRNA [NM_011815]
A_55_P2788368	0.00134717	4.95604	-2.95881	-0.649625	Fyb	Mus musculus FYN binding protein (Fyb), transcript variant 2, mRNA [NM_001278269]
A_52_P94830	0.0106716	4.13017	0.989004	3.03521	Galnt16	Mus musculus UDP-N-acetyl-alpha-D-galactosamine:polypeptide N-acetylgalactosaminyltransferase 16 (Galnt16), mRNA [NM_001081421]
A_55_P1957053	0.0024449	14.7833	-6.75185	-2.86596	Garem2	Mus musculus GRB2 associated regulator of MAPK1 subtype 2 (Garem2), mRNA [NM_001167879]
A_66_P107818	0.00299717	20.1121	-4.93534	-0.605348	Gdf3	Mus musculus growth differentiation factor 3 (Gdf3), mRNA [NM_008108]
A_51_P371051	0.00268827	9.20908	-2.31347	0.889581	Glipr1	Mus musculus GLI pathogenesis-related 1 (glioma) (Glipr1), mRNA [NM_028608]
A_51_P517843	0.00123665	7.83096	-1.153	1.81619	Glipr2	Mus musculus GLI pathogenesis-related 2 (Glipr2), mRNA [NM_027450]
A_55_P2097828	0.0055906	4.30505	0.579293	2.68532	Gmfg	Mus musculus glia maturation factor, gamma (Gmfg), transcript variant 1, mRNA [NM_022024]
A_55_P2051229	0.00267067	6.39639	-1.3672	1.31006	Gpr132	Mus musculus G protein-coupled receptor 132 (Gpr132), mRNA [NM_019925]
A_55_P2905286	0.0046015	15.9488	-3.56172	0.43366	Gpr171	Mus musculus G protein-coupled receptor 171 (Gpr171), mRNA [NM_173398]
A_52_P228551	0.00195704	11.951	-4.55603	-0.976967	Gpr176	Mus musculus G protein-coupled receptor 176 (Gpr176), mRNA [NM_201367]
A_55_P2044922	0.00395595	5.22773	-4.74406	-2.35788	Gpr82	Mus musculus G protein-coupled receptor 82 (Gpr82), mRNA [NM_175669]
A_55_P2044932	0.00924663	9.09667	-4.64698	-1.46164	Gpr84	Mus musculus G protein-coupled receptor 84 (Gpr84), mRNA [NM_030720]
A_51_P461364	0.00261734	4.12991	0.552327	2.59844	Gpx7	Mus musculus glutathione peroxidase 7 (Gpx7), mRNA [NM_024198]
A_55_P1971009	0.00261734	31.3443	-7.23452	-2.26439	Gzme	Mus musculus granzyme E (Gzme), mRNA [NM_010373]
A_51_P449325	0.0129964	4.94679	-4.5576	-2.2511	H2-Oa	Mus musculus histocompatibility 2, O region alpha locus (H2-Oa), mRNA [NM_008206]
A_51_P335146	0.00191685	7.67035	-2.71718	0.222114	H60a	Mus musculus histocompatibility 60a (H60a), mRNA [NM_010400]
A_51_P187898	0.00303471	5.80678	-5.04491	-2.50718	H60a	Mus musculus histocompatibility 60a (H60a), mRNA [NM_010400]
A_66_P119516	0.00232791	7.19278	-2.80715	0.0393995	H60b	Mus musculus histocompatibility 60b (H60b), mRNA [NM_001177775]
A_55_P2118525	0.0475594	4.23183	-3.38744	-1.30616	H60c	Mus musculus histocompatibility 60c (H60c), mRNA [NM_001204916]
A_51_P492456	0.00808516	10.0338	-2.74179	0.585007	Has1	Mus musculus hyaluronan synthase1 (Has1), mRNA [NM_008215]
A_51_P151586	0.00134717	5.45767	-3.67445	-1.22617	Haspin	Mus musculus germ cell associated 2, haspin (Gsg2), mRNA [NM_010353]
A_51_P109508	0.00257859	7.41661	-3.67574	-0.78498	Havcr2	Mus musculus hepatitis A virus cellular receptor 2 (Havcr2), mRNA [NM_134250]
A_55_P2066230	0.00480873	8.04526	-0.195798	2.81234	Hck	Mus musculus hemopoietic cell kinase (Hck), transcript variant 1, mRNA [NM_001172117]
A_66_P116120	0.0145812	4.77094	-1.14753	1.10675	Hcst	Mus musculus hematopoietic cell signal transducer (Hcst), mRNA [NM_011827]
A_55_P1984886	0.0103755	4.54319	-1.27109	0.912619	Hcst	Mus musculus hematopoietic cell signal transducer (Hcst), mRNA [NM_011827]
A_55_P2744310	0.0121977	4.44114	-1.69465	0.456282	Hcst	Mus musculus hematopoietic cell signal transducer (Hcst), mRNA [NM_011827]
A_52_P170188	0.0142919	4.28572	-2.29479	-0.195255	Hcst	Mus musculus hematopoietic cell signal transducer (Hcst), mRNA [NM_011827]
A_51_P254656	0.00134717	21.2484	-1.93383	2.47545	Hdc	Mus musculus histidine decarboxylase (Hdc), mRNA [NM_008230]
A_55_P2631999	0.00191685	12.2852	-4.1679	-0.549051	Hdc	histidine decarboxylase [Source:MGI Symbol;Acc:MGI:96062] [ENSMUST00000138752]
A_52_P686322	0.0128693	7.40215	-4.85003	-1.96208	Hhipl1	hedgehog interacting protein-like 1 [Source:MGI Symbol;Acc:MGI:1919265] [ENSMUST00000021685]
A_51_P416509	0.00228154	6.11018	-3.20796	-0.596743	Hist1h1a	Mus musculus histone cluster 1, H1a (Hist1h1a), mRNA [NM_030609]
A_51_P270949	0.00177405	7.6524	0.119639	3.05555	Hist1h1b	Mus musculus histone cluster 1, H1b (Hist1h1b), mRNA [NM_020034]
A_52_P10683	0.00178886	4.77223	-1.57719	0.677469	Hist1h1d	Mus musculus histone cluster 1, H1d (Hist1h1d), mRNA [NM_145713]
A_52_P420466	0.00181233	7.37035	2.4128	5.29453	Hist1h2ab	Mus musculus histone cluster 1, H2ab (Hist1h2ab), mRNA [NM_175660]
A_55_P2099961	0.00236488	4.5003	5.21588	7.3859	Hist1h2ag	Mus musculus histone cluster 1, H2ag (Hist1h2ag), mRNA [NM_178186]
A_55_P2500588	0.00469049	5.76804	-2.16205	0.36603	Hist1h2ai	Mus musculus histone cluster 1, H2ai (Hist1h2ai), mRNA [NM_178182]
A_55_P2084631	0.00261734	4.23701	4.99028	7.07333	Hist1h2an	Mus musculus histone cluster 1, H2an (Hist1h2an), mRNA [NM_178184]
A_66_P100853	0.00212462	5.11606	4.79101	7.14604	Hist1h2ao	Mus musculus histone cluster 1, H2ao (Hist1h2ao), mRNA [NM_001177544]
A_51_P518621	0.00268827	4.39392	-4.76199	-2.62648	Hist1h3a	Mus musculus histone cluster 1, H3a (Hist1h3a), mRNA [NM_013550]
A_66_P121737	0.0015566	4.38875	0.985854	3.11966	Hist1h3c	Mus musculus histone cluster 1, H3c (Hist1h3c), mRNA [NM_175653]
A_55_P2068260	0.00123665	8.60302	-5.48136	-2.37651	Hist1h3g	Mus musculus histone cluster 1, H3g (Hist1h3g), mRNA [NM_145073]
A_55_P2094966	0.00246415	4.26654	-0.233992	1.85907	Hist2h3b	Mus musculus histone cluster 2, H3b (Hist2h3b), mRNA [NM_178215]
A_66_P127452	0.00232791	6.97584	-0.981033	1.82133	Hk3	Mus musculus hexokinase 3 (Hk3), transcript variant 1, mRNA [NM_001033245]
A_52_P586004	0.00347275	5.80071	-3.7616	-1.22537	Hk3	Mus musculus hexokinase 3 (Hk3), transcript variant 1, mRNA [NM_001033245]
A_52_P300730	0.0189901	4.47849	-4.36394	-2.20093	Hmga2	Mus musculus high mobility group AT-hook 2 (Hmga2), transcript variant 2, mRNA [NM_001347170]
A_55_P2738132	0.00431537	6.62683	-3.31723	-0.588908	Hmmr	Mus musculus hyaluronan mediated motility receptor (RHAMM) (Hmmr), mRNA [NM_013552]
A_52_P9656	0.00571041	5.25581	-3.49124	-1.09733	Hmmr	Mus musculus hyaluronan mediated motility receptor (RHAMM) (Hmmr), mRNA [NM_013552]
A_55_P2757433	0.0065686	11.1438	1.28564	4.76381	Hmox1	Mus musculus heme oxygenase 1 (Hmox1), mRNA [NM_010442]
A_55_P2048607	0.0221865	23.6833	-0.675428	3.89037	Hp	Mus musculus haptoglobin (Hp), transcript variant 2, mRNA [NM_001329965]
A_55_P1977498	0.00872728	5.45857	-3.36977	-0.921247	Htr2b	Mus musculus 5-hydroxytryptamine (serotonin) receptor 2B (Htr2b), mRNA [NM_008311]
A_55_P2100103	0.00924663	13.8484	-5.05275	-1.26109	Htr7	Mus musculus 5-hydroxytryptamine (serotonin) receptor 7 (Htr7), transcript variant 1, mRNA [NM_008315]
A_55_P2066578	0.0394004	4.64499	-0.0121743	2.2035	Ifi204	IFI4_MOUSE (P15092) Interferon-activable protein 204 (Ifi-204) (Interferon-inducible protein p204), partial (98%) [TC1596340]
A_55_P2082319	0.0108656	16.1352	-5.73233	-1.72019	Ifi214	Mus musculus interferon activated gene 214 (Ifi214), mRNA [NM_001024721]
A_51_P294555	0.00526196	5.99479	-1.49135	1.09236	Ifitm6	Mus musculus interferon induced transmembrane protein 6 (Ifitm6), mRNA [NM_001033632]
A_51_P258372	0.00284799	7.88128	-1.35807	1.62036	Igsf6	Mus musculus immunoglobulin superfamily, member 6 (Igsf6), mRNA [NM_030691]
A_55_P2741629	0.0136469	4.52363	-3.95628	-1.7788	Ikzf1	Mus musculus IKAROS family zinc finger 1 (Ikzf1), transcript variant 1, mRNA [NM_001025597]
A_55_P2023607	0.0108589	4.23363	-2.99826	-0.916368	Ikzf1	IKAROS family zinc finger 1 [Source:MGI Symbol;Acc:MGI:1342540] [ENSMUST00000048122]
A_52_P618569	0.00783337	4.04472	-2.96162	-0.945577	Ikzf1	Mus musculus IKAROS family zinc finger 1 (Ikzf1), transcript variant 1, mRNA [NM_001025597]
A_55_P2830788	0.00298871	5.14789	-0.871628	1.49235	Il10ra	Mus musculus interleukin 10 receptor, alpha (Il10ra), transcript variant 1, mRNA [NM_008348]
A_55_P2736330	0.00229059	4.57546	-3.92613	-1.73222	Il10ra	Mus musculus interleukin 10 receptor, alpha (Il10ra), transcript variant 1, mRNA [NM_008348]
A_51_P267783	0.00123665	14.8241	-3.29041	0.59946	Il11	Mus musculus interleukin 11 (Il11), transcript variant 1, mRNA [NM_008350]
A_52_P100926	0.00290068	6.49207	-4.73391	-2.03523	Il1a	Mus musculus interleukin 1 alpha (Il1a), mRNA [NM_010554]
A_51_P212782	0.0016736	50.7232	-2.22665	3.43792	Il1b	Mus musculus interleukin 1 beta (Il1b), mRNA [NM_008361]
A_66_P114500	0.00134717	49.152	-4.15708	1.4621	Il1b	Mus musculus interleukin 1 beta (Il1b), mRNA [NM_008361]
A_55_P2720183	0.00134717	30.2782	-3.83847	1.08174	Il1b	interleukin 1 beta [Source:MGI Symbol;Acc:MGI:96543] [ENSMUST00000155994]
A_55_P2027461	0.00443013	9.76597	-5.90501	-2.61725	Il1f8	Mus musculus interleukin 1 family, member 8 (Il1f8), mRNA [NM_027163]
A_51_P111293	0.00429785	5.46443	-4.2427	-1.79263	Il1f8	interleukin 1 family, member 8 [Source:MGI Symbol;Acc:MGI:1916927] [ENSMUST00000028363]
A_51_P408116	0.0121977	6.09858	-3.33387	-0.725396	Il1f9	Mus musculus interleukin 1 family, member 9 (Il1f9), mRNA [NM_153511]
A_55_P2804650	0.0174938	8.48367	-0.38769	2.697	Il1r2	Mus musculus interleukin 1 receptor, type II (Il1r2), mRNA [NM_010555]
A_52_P417890	0.0167055	7.35166	-2.84967	0.028403	Il1r2	Mus musculus interleukin 1 receptor, type II (Il1r2), mRNA [NM_010555]
A_51_P339793	0.00233263	195.901	-6.83998	0.774003	Il1rl1	Mus musculus interleukin 1 receptor-like 1 (Il1rl1), transcript variant 2, mRNA [NM_010743]
A_52_P431159	0.0317088	5.09584	-0.254076	2.09524	Il1rn	Mus musculus interleukin 1 receptor antagonist (Il1rn), transcript variant 2, mRNA [NM_001039701]
A_51_P340170	0.00140347	6.02811	-3.4374	-0.845691	Il20ra	Mus musculus interleukin 20 receptor, alpha (Il20ra), mRNA [NM_172786]
A_52_P87757	0.00134717	69.1103	-7.8128	-1.70197	Il24	Mus musculus interleukin 24 (Il24), mRNA [NM_053095]
A_55_P2087622	0.00783136	4.3602	-1.70341	0.420985	Il4i1	Mus musculus interleukin 4 induced 1 (Il4i1), mRNA [NM_010215]
A_55_P1997756	0.00303061	210.996	-6.05589	1.66518	Il6	Mus musculus interleukin 6 (Il6), transcript variant 1, mRNA [NM_031168]
A_55_P2733612	0.00178301	186.381	-7.09209	0.450021	Il6	Mus musculus interleukin 6 (Il6), transcript variant 1, mRNA [NM_031168]
A_55_P2736590	0.0236059	6.37811	-1.89267	0.780462	Il7r	Mus musculus interleukin 7 receptor (Il7r), mRNA [NM_008372]
A_51_P303791	0.00820554	7.34295	-5.05282	-2.17646	Inhba	Mus musculus inhibin beta-A (Inhba), mRNA [NM_008380]
A_51_P239750	0.00261734	5.19755	-0.481286	1.89655	Inhba	Mus musculus inhibin beta-A (Inhba), mRNA [NM_008380]
A_51_P337125	0.00592999	4.73046	-0.535244	1.70674	Inpp5d	Mus musculus inositol polyphosphate-5-phosphatase D (Inpp5d), transcript variant 1, mRNA [NM_010566]
A_52_P588881	0.00408006	4.1191	-1.82085	0.221483	Iqgap3	Mus musculus IQ motif containing GTPase activating protein 3 (Iqgap3), mRNA [NM_001033484]
A_52_P364140	0.00836272	4.7853	-2.1668	0.0918064	Itga5	Mus musculus integrin alpha 5 (fibronectin receptor alpha) (Itga5), transcript variant 1, mRNA [NM_010577]
A_51_P303424	0.0098242	4.95064	-1.34709	0.960526	Itgax	Mus musculus integrin alpha X (Itgax), mRNA [NM_021334]
A_51_P262208	0.00362982	7.93247	-1.42646	1.56131	Itgb2	Mus musculus integrin beta 2 (Itgb2), mRNA [NM_008404]
A_52_P375312	0.0101226	5.53519	-0.114294	2.35434	Jaml	Mus musculus junction adhesion molecule like (Jaml), mRNA [NM_001005421]
A_52_P473966	0.00999623	4.12752	0.239617	2.28489	Kdelr3	Mus musculus KDEL (Lys-Asp-Glu-Leu) endoplasmic reticulum protein retention receptor 3 (Kdelr3), mRNA [NM_134090]
A_51_P481398	0.00149983	5.63885	-4.12121	-1.62581	Kif11	Mus musculus kinesin family member 11 (Kif11), mRNA [NM_010615]
A_52_P670275	0.011087	5.72492	-3.84462	-1.32737	Kif14	Mus musculus kinesin family member 14 (Kif14), mRNA [NM_001287179]
A_52_P227391	0.0199354	5.9536	-5.03691	-2.46315	Kif15	Mus musculus kinesin family member 15 (Kif15), mRNA [NM_010620]
A_55_P2733427	0.00457878	4.00071	-5.14707	-3.14681	Kif15	kinesin family member 15 [Source:MGI Symbol;Acc:MGI:1098258] [ENSMUST00000216491]
A_52_P520466	0.0051383	6.14111	-4.07361	-1.45511	Kif18b	Mus musculus kinesin family member 18B (Kif18b), mRNA [NM_197959]
A_51_P133137	0.00457878	5.90167	-1.65206	0.909064	Kif20a	Mus musculus kinesin family member 20A (Kif20a), transcript variant 3, mRNA [NM_009004]
A_51_P493467	0.00699569	4.33723	0.160392	2.27717	Kif22	Mus musculus kinesin family member 22 (Kif22), mRNA [NM_145588]
A_66_P116906	0.0165229	5.08506	-1.3903	0.955959	Kif26b	Mus musculus kinesin family member 26B (Kif26b), mRNA [NM_001161665]
A_51_P179258	0.0209437	4.80022	-2.20529	0.0578073	Kif26b	Mus musculus kinesin family member 26B (Kif26b), mRNA [NM_001161665]
A_55_P2100209	0.00140347	5.88188	-4.45934	-1.90306	Kif2c	Mus musculus kinesin family member 2C (Kif2c), transcript variant 2, mRNA [NM_001290662]
A_51_P254805	0.00243279	4.85752	-3.02129	-0.741075	Kif4	Mus musculus kinesin family member 4 (Kif4), mRNA [NM_008446]
A_51_P245414	0.0104351	33.3332	-5.97166	-0.912771	Klk1	Mus musculus kallikrein 1 (Klk1), transcript variant 1, mRNA [NM_010639]
A_66_P130035	0.00331899	13.6541	-4.7981	-1.02683	Klk1b24	Mus musculus kallikrein 1-related peptidase b24 (Klk1b24), mRNA [NM_010643]
A_51_P419656	0.00149327	46.4802	-7.39986	-1.86131	Klk1b27	Mus musculus kallikrein 1-related peptidase b27 (Klk1b27), mRNA [NM_020268]
A_51_P413147	0.0099954	6.04501	-3.01225	-0.416509	Klk1b3	Mus musculus kallikrein 1-related peptidase b3 (Klk1b3), mRNA [NM_008693]
A_51_P295034	0.0030502	28.0573	-7.13037	-2.32007	Klk1b4	Mus musculus kallikrein 1-related pepidase b4 (Klk1b4), mRNA [NM_010915]
A_55_P2002933	0.0101634	28.5393	-4.39612	0.43876	Klk1b5	Mus musculus kallikrein 1-related peptidase b5 (Klk1b5), mRNA [NM_008456]
A_51_P155503	0.00661711	8.07576	-4.66847	-1.65488	Klk1b8	Mus musculus kallikrein 1-related peptidase b8 (Klk1b8), mRNA [NM_008457]
A_52_P216672	0.00755867	5.4619	-1.84314	0.606264	Klk8	Mus musculus kallikrein related-peptidase 8 (Klk8), transcript variant 1, mRNA [NM_008940]
A_55_P1982891	0.00677236	6.04683	-3.80568	-1.2095	Klk9	Mus musculus kallikrein related-peptidase 9 (Klk9), mRNA [NM_028660]
A_55_P2741047	0.00320359	18.7285	-5.69806	-1.4709	Klra17	Mus musculus killer cell lectin-like receptor, subfamily A, member 17 (Klra17), mRNA [NM_133203]
A_55_P2004562	0.00571041	10.2748	-5.25088	-1.88984	Klra2	Mus musculus killer cell lectin-like receptor, subfamily A, member 2 (Klra2), transcript variant 1, mRNA [NM_001170851]
A_55_P2004526	0.0158767	6.84936	-5.07498	-2.29901	Klra8	Mus musculus killer cell lectin-like receptor, subfamily A, member 8 (Klra8), transcript variant 2, mRNA [NM_010650]
A_66_P120419	0.00947618	5.58798	-4.22384	-1.74152	Klrk1	Mus musculus killer cell lectin-like receptor subfamily K, member 1 (Klrk1), transcript variant 1, mRNA [NM_033078]
A_66_P106836	0.00341817	5.09237	-2.88558	-0.537241	Kmo	Mus musculus kynurenine 3-monooxygenase (kynurenine 3-hydroxylase) (Kmo), mRNA [NM_133809]
A_51_P489285	0.00134717	5.62433	-2.80156	-0.309881	Knl1	Mus musculus kinetochore scaffold 1 (Knl1), mRNA [NM_029617]
A_55_P2489919	0.00243279	5.58653	-2.12354	0.358412	Knl1	Mus musculus kinetochore scaffold 1 (Knl1), mRNA [NM_029617]
A_55_P2158011	0.00292044	5.19893	-3.07561	-0.697394	Knstrn	Mus musculus kinetochore-localized astrin/SPAG5 binding (Knstrn), mRNA [NM_026412]
A_55_P2006296	0.00574222	4.37769	3.09768	5.22785	Krt13	Mus musculus keratin 13 (Krt13), transcript variant 1, mRNA [NM_010662]
A_55_P2743401	0.00160454	102.729	-1.59095	5.09175	Krt16	Mus musculus keratin 16 (Krt16), transcript variant 1, mRNA [NM_001313958]
A_55_P2007756	0.00145511	100.933	-0.565435	6.09182	Krt16	Mus musculus keratin 16 (Krt16), transcript variant 1, mRNA [NM_001313958]
A_55_P2140057	0.0130243	5.37011	-2.50838	-0.0834271	Krt32	Mus musculus keratin 32 (Krt32), mRNA [NM_001159374]
A_51_P503797	0.00632619	4.97053	-2.08618	0.227219	Lair1	Mus musculus leukocyte-associated Ig-like receptor 1 (Lair1), transcript variant b, mRNA [NM_178611]
A_55_P1981366	0.0020087	6.86048	2.17342	4.95173	Lamc2	Mus musculus laminin, gamma 2 (Lamc2), mRNA [NM_008485]
A_51_P401668	0.00178886	4.92525	-0.160511	2.13969	Laptm5	Mus musculus lysosomal-associated protein transmembrane 5 (Laptm5), mRNA [NM_010686]
A_51_P242930	0.00841754	6.27142	-3.16444	-0.515654	Lat2	Mus musculus linker for activation of T cells family, member 2 (Lat2), transcript variant 1, mRNA [NM_020044]
A_66_P101930	0.0151275	12.4552	-4.77931	-1.14064	Lce3b	Mus musculus late cornified envelope 3B (Lce3b), mRNA [NM_025501]
A_51_P373393	0.00243515	18.9032	-5.39306	-1.1525	Lce3c	Mus musculus late cornified envelope 3C (Lce3c), mRNA [NM_033175]
A_55_P2717209	0.0255138	4.52661	-3.18209	-1.00366	Lce3d	Mus musculus late cornified envelope 3D (Lce3d), mRNA [NM_001270426]
A_55_P2066613	0.00303471	8.58318	-1.56585	1.53566	Lcp1	Mus musculus lymphocyte cytosolic protein 1 (Lcp1), transcript variant 2, mRNA [NM_008879]
A_55_P2744614	0.00106437	6.94837	-2.93874	-0.142067	Lcp1	Mus musculus lymphocyte cytosolic protein 1 (Lcp1), transcript variant 2, mRNA [NM_008879]
A_52_P56751	0.0027689	6.62244	0.765615	3.49298	Lcp1	Mus musculus lymphocyte cytosolic protein 1 (Lcp1), transcript variant 2, mRNA [NM_008879]
A_51_P352875	0.00524193	7.00579	-2.24292	0.565627	Lcp2	Mus musculus lymphocyte cytosolic protein 2 (Lcp2), mRNA [NM_010696]
A_66_P122506	0.0098614	4.95052	-3.53999	-1.23241	Lcp2	Mus musculus lymphocyte cytosolic protein 2 (Lcp2), mRNA [NM_010696]
A_55_P2111264	0.0318642	17.1094	-4.8898	-0.793082	Lhx9	Mus musculus LIM homeobox protein 9 (Lhx9), transcript variant 1, mRNA [NM_001025565]
A_65_P03303	0.00277281	22.337	-3.5972	0.884161	Lilr4b	leukocyte immunoglobulin-like receptor, subfamily B, member 4B [Source:MGI Symbol;Acc:MGI:102702] [ENSMUST00000219262]
A_52_P601383	0.00621243	12.6953	-0.675123	2.99109	Lilra6	Mus musculus leukocyte immunoglobulin-like receptor, subfamily A (with TM domain), member 6 (Lilra6), transcript variant 1, mRNA [NM_011090]
A_55_P2043171	0.00574222	6.50124	-4.87461	-2.17389	Lilra6	Mus musculus leukocyte immunoglobulin-like receptor, subfamily A (with TM domain), member 6 (Lilra6), transcript variant 1, mRNA [NM_011090]
A_55_P1957459	0.0044854	17.0695	0.872072	4.96542	Lilrb4a	Mus musculus leukocyte immunoglobulin-like receptor, subfamily B, member 4A (Lilrb4a), transcript variant 2, mRNA [NM_001291894]
A_52_P10781	0.00311218	4.66108	-0.765855	1.45481	Lman1	Mus musculus lectin, mannose-binding, 1 (Lman1), transcript variant 2, mRNA [NM_001172062]
A_55_P2911063	0.00143966	21.8041	0.0948846	4.54141	Lox	Mus musculus lysyl oxidase (Lox), transcript variant 1, mRNA [NM_010728]
A_66_P138929	0.00106437	20.1079	-2.36007	1.96963	Lox	Mus musculus lysyl oxidase (Lox), transcript variant 1, mRNA [NM_010728]
A_52_P480351	0.00261734	6.04838	1.80941	4.40596	Loxl2	Mus musculus lysyl oxidase-like 2 (Loxl2), mRNA [NM_033325]
A_55_P2131348	0.00386901	5.62156	0.101061	2.59203	Loxl2	Mus musculus lysyl oxidase-like 2 (Loxl2), mRNA [NM_033325]
A_51_P111315	0.00407265	4.5291	-2.11808	0.0611451	Loxl3	Mus musculus lysyl oxidase-like 3 (Loxl3), mRNA [NM_013586]
A_52_P577748	0.00654805	6.47245	-1.7436	0.950715	Lpxn	Mus musculus leupaxin (Lpxn), mRNA [NM_134152]
A_51_P346938	0.00479507	4.72506	0.987691	3.22802	Lrg1	Mus musculus leucine-rich alpha-2-glycoprotein 1 (Lrg1), mRNA [NM_029796]
A_52_P90805	0.00457153	110.046	-3.40532	3.37664	Lrrc15	Mus musculus leucine rich repeat containing 15 (Lrrc15), mRNA [NM_028973]
A_51_P108108	0.00263536	8.01594	-3.2227	-0.219834	Lrrc25	Mus musculus leucine rich repeat containing 25 (Lrrc25), mRNA [NM_153074]
A_55_P2031466	0.00181233	4.10679	2.19837	4.23638	Lrrc32	Mus musculus leucine rich repeat containing 32 (Lrrc32), mRNA [NM_001113379]
A_51_P302358	0.0473338	4.32562	-0.799686	1.31322	Ltb	Mus musculus lymphotoxin B (Ltb), mRNA [NM_008518]
A_51_P465350	0.0024449	5.08985	0.785065	3.13269	Ly86	Mus musculus lymphocyte antigen 86 (Ly86), mRNA [NM_010745]
A_51_P497171	0.00858905	5.39495	-5.17863	-2.74703	Ly9	Mus musculus lymphocyte antigen 9 (Ly9), transcript variant 1, mRNA [NM_008534]
A_51_P321150	0.00382714	5.80922	0.953611	3.49196	Lyz2	Mus musculus lysozyme 2 (Lyz2), mRNA [NM_017372]
A_52_P238027	0.00457878	4.88143	5.65639	7.94369	Lyz2	lysozyme 2 [Source:MGI Symbol;Acc:MGI:96897] [ENSMUST00000092163]
A_52_P495869	0.00912352	4.16863	0.221805	2.28138	Mafb	Mus musculus v-maf musculoaponeurotic fibrosarcoma oncogene family, protein B (avian) (Mafb), mRNA [NM_010658]
A_55_P2105843	0.0123938	4.58398	2.85169	5.04829	Mbd1	PREDICTED: Mus musculus methyl-CpG binding domain protein 1 (Mbd1), transcript variant X7, mRNA [XM_006525709]
A_66_P117068	0.00413246	54.8416	-6.50606	-0.72886	Mcemp1	mast cell expressed membrane protein 1 [Source:MGI Symbol;Acc:MGI:1916439] [ENSMUST00000014118]
A_51_P325856	0.00178886	19.0358	-3.75879	0.491858	Mcemp1	Mus musculus mast cell expressed membrane protein 1 (Mcemp1), mRNA [NM_026985]
A_51_P212682	0.00223108	4.10947	-1.06215	0.976805	Mcm10	Mus musculus minichromosome maintenance 10 replication initiation factor (Mcm10), transcript variant 2, mRNA [NM_027290]
A_51_P434301	0.0136755	7.46898	-4.31974	-1.41883	Mcoln2	Mus musculus mucolipin 2 (Mcoln2), transcript variant 1, mRNA [NM_026656]
A_55_P2078433	0.00778053	6.74765	-1.99807	0.75631	Mcoln2	Mus musculus mucolipin 2 (Mcoln2), transcript variant 1, mRNA [NM_026656]
A_66_P118891	0.00195704	12.8987	-0.872694	2.81646	Mcpt-ps1	Mus musculus mast cell protease, pseudogene 1 (Mcpt-ps1), non-coding RNA [NR_028284]
A_66_P113314	0.00191685	4.02052	0.0687799	2.07616	Mcub	Mus musculus mitochondrial calcium uniporter dominant negative beta subunit (Mcub), transcript variant 1, mRNA [NM_025779]
A_51_P464918	0.00233263	73.1413	-4.63385	1.55876	Mefv	Mus musculus Mediterranean fever (Mefv), transcript variant 3, mRNA [NM_019453]
A_55_P2120946	0.00536151	10.3094	-5.81624	-2.45035	Mefv	Mus musculus Mediterranean fever (Mefv), transcript variant 1, mRNA [NM_001161790]
A_55_P2013336	0.00273601	4.25228	-0.970921	1.11732	Melk	Mus musculus maternal embryonic leucine zipper kinase (Melk), mRNA [NM_010790]
A_66_P138645	0.00727037	6.92189	-0.504417	2.28675	Mir142hg	BMSB11367 Hematopoietic stem cells Mus musculus cDNA, mRNA sequence [DT902180]
A_51_P419246	0.00134717	17.1063	-3.47734	0.61912	Mirt1	Mus musculus myocardial infarction associated transcript 1 (Mirt1), long non-coding RNA [NR_028427]
A_55_P2070331	0.0128068	4.25006	-2.22865	-0.141171	Mirt1	Q6N6K5_RHOPA (Q6N6K5) Aliphatic sulfonate transport ATP-binding protein, Subunit of ABC transporter, partial (6%) [TC1705349]
A_55_P2114342	0.00246415	208.602	-6.7759	0.928714	Mirt2	Mus musculus myocardial infraction associated transcript 2 (Mirt2), long non-coding RNA [NR_045747]
A_55_P2803242	0.00212462	6.76436	-4.12665	-1.36869	Mis18bp1	Mus musculus MIS18 binding protein 1 (Mis18bp1), mRNA [NM_172578]
A_55_P2814809	0.00305975	5.62437	-4.50743	-2.01574	Mis18bp1	Mus musculus MIS18 binding protein 1 (Mis18bp1), mRNA [NM_172578]
A_51_P253803	0.00305975	4.97203	1.43508	3.74892	Mki67	Mus musculus antigen identified by monoclonal antibody Ki 67 (Mki67), mRNA [NM_001081117]
A_51_P440535	0.000480959	5.21315	-2.1184	0.263752	Mlkl	Mus musculus mixed lineage kinase domain-like (Mlkl), transcript variant 2, mRNA [NM_029005]
A_55_P2788594	0.00320359	39.7351	-4.47785	0.834495	Mmp12	Mus musculus matrix metallopeptidase 12 (Mmp12), transcript variant 2, mRNA [NM_001320076]
A_51_P313674	0.00479487	28.6844	-6.67145	-1.82926	Mmp12	Mus musculus matrix metallopeptidase 12 (Mmp12), transcript variant 1, mRNA [NM_008605]
A_55_P2024803	0.00388189	17.3713	-6.49103	-2.3724	Mmp12	Mus musculus matrix metallopeptidase 12 (Mmp12), transcript variant 2, mRNA [NM_001320076]
A_51_P184484	0.00168418	27.7232	-4.37242	0.420603	Mmp13	Mus musculus matrix metallopeptidase 13 (Mmp13), mRNA [NM_008607]
A_55_P2495403	0.00195704	6.31505	0.825976	3.48477	Mmp19	Mus musculus matrix metallopeptidase 19 (Mmp19), transcript variant 1, mRNA [NM_021412]
A_66_P130161	0.00519088	5.21597	-4.22426	-1.84133	Mmp19	Mus musculus matrix metallopeptidase 19 (Mmp19), transcript variant 1, mRNA [NM_021412]
A_51_P255699	0.0188587	5.58958	4.09729	6.58003	Mmp3	Mus musculus matrix metallopeptidase 3 (Mmp3), mRNA [NM_010809]
A_52_P507214	0.023495	8.04404	-3.39448	-0.386561	Mmp9	Mus musculus matrix metallopeptidase 9 (Mmp9), mRNA [NM_013599]
A_66_P130121	0.025911	6.00896	-3.09814	-0.511026	Mmp9	Mus musculus matrix metallopeptidase 9 (Mmp9), mRNA [NM_013599]
A_51_P411345	0.0204946	5.95324	-5.70747	-3.1338	Mogat2	Mus musculus monoacylglycerol O-acyltransferase 2 (Mogat2), mRNA [NM_177448]
A_51_P390538	0.00160454	10.2994	1.50177	4.86625	Mpeg1	Mus musculus macrophage expressed gene 1 (Mpeg1), mRNA [NM_010821]
A_52_P180373	0.00232791	8.83343	-4.12244	-0.979471	Mpeg1	Mus musculus macrophage expressed gene 1 (Mpeg1), mRNA [NM_010821]
A_55_P2172001	0.00134717	43.0662	-5.83966	-0.411173	Mrgpra2a	Mus musculus MAS-related GPR, member A2A (Mrgpra2a), mRNA [NM_001172588]
A_55_P2019557	0.00123665	31.9354	-5.46062	-0.46353	Mrgpra2b	Mus musculus MAS-related GPR, member A2B (Mrgpra2b), mRNA [NM_153101]
A_55_P2107696	0.00252355	20.8149	-7.38867	-3.00912	Mrgpra6	Mus musculus MAS-related GPR, member A6 (Mrgpra6), transcript variant 1, mRNA [NM_001308537]
A_55_P2166833	0.00481344	8.38681	-5.02775	-1.95963	Ms4a14	membrane-spanning 4-domains, subfamily A, member 14 [Source:MGI Symbol;Acc:MGI:2686122] [ENSMUST00000187467]
A_55_P2040485	0.00631817	11.8023	-2.59308	0.967907	Ms4a4a	Mus musculus membrane-spanning 4-domains, subfamily A, member 4A (Ms4a4a), mRNA [NM_001310331]
A_55_P1988975	0.0129042	4.56805	-3.24574	-1.05417	Ms4a4b	membrane-spanning 4-domains, subfamily A, member 4B [Source:MGI Symbol;Acc:MGI:1913083] [ENSMUST00000142135]
A_55_P2622800	0.00466684	6.33309	-2.95157	-0.288657	Ms4a6b	Mus musculus membrane-spanning 4-domains, subfamily A, member 6B (Ms4a6b), mRNA [NM_027209]
A_51_P193146	0.00191685	8.8183	-1.71892	1.42158	Ms4a6c	Mus musculus membrane-spanning 4-domains, subfamily A, member 6C (Ms4a6c), transcript variant 1, mRNA [NM_028595]
A_66_P116441	0.00292044	17.9158	-1.77182	2.39134	Ms4a6d	Mus musculus membrane-spanning 4-domains, subfamily A, member 6D (Ms4a6d), mRNA [NM_026835]
A_52_P59124	0.00337796	12.2687	-1.00837	2.60854	Ms4a7	Mus musculus membrane-spanning 4-domains, subfamily A, member 7 (Ms4a7), transcript variant 2, mRNA [NM_001025610]
A_55_P1958165	0.00311218	11.8653	0.452018	4.0207	Ms4a7	Mus musculus membrane-spanning 4-domains, subfamily A, member 7 (Ms4a7), transcript variant 3, mRNA [NM_001276398]
A_51_P146560	0.026766	9.94656	-2.75759	0.556605	Msln	Mus musculus mesothelin (Msln), mRNA [NM_018857]
A_52_P127130	0.00232791	18.9692	-5.12031	-0.874727	Msr1	Mus musculus macrophage scavenger receptor 1 (Msr1), transcript variant 1, mRNA [NM_031195]
A_52_P607128	0.00261401	18.5938	-4.68696	-0.470213	Msr1	Mus musculus macrophage scavenger receptor 1 (Msr1), transcript variant 1, mRNA [NM_031195]
A_52_P184149	0.00305975	4.76328	-2.9999	-0.74795	Mthfd2	Mus musculus methylenetetrahydrofolate dehydrogenase (NAD+ dependent), methenyltetrahydrofolate cyclohydrolase (Mthfd2), mRNA [NM_008638]
A_55_P2923951	0.0484282	5.89691	-4.61417	-2.05422	Mx1	Mus musculus MX dynamin-like GTPase 1 (Mx1), transcript variant 1, mRNA [NM_010846]
A_55_P2118441	0.026949	4.08335	-0.957078	1.07267	Mx1	Mus musculus MX dynamin-like GTPase 1 (Mx1), transcript variant 1, mRNA [NM_010846]
A_51_P315530	0.0129687	5.78717	-4.38127	-1.84842	Mxd3	Mus musculus Max dimerization protein 3 (Mxd3), mRNA [NM_016662]
A_52_P190647	0.00443013	5.19329	-3.93687	-1.56022	Mxd3	Mus musculus Max dimerization protein 3 (Mxd3), mRNA [NM_016662]
A_55_P1997141	0.00191685	5.3667	-0.301487	2.12255	Mybl2	Mus musculus myeloblastosis oncogene-like 2 (Mybl2), mRNA [NM_008652]
A_51_P465449	0.0098614	7.70207	-4.94229	-1.99704	Mybpc3	Mus musculus myosin binding protein C, cardiac (Mybpc3), mRNA [NM_008653]
A_51_P137121	0.0367609	5.28984	-2.02856	0.37467	Mybph	Mus musculus myosin binding protein H (Mybph), mRNA [NM_016749]
A_51_P137125	0.033519	4.93784	-1.97712	0.326756	Mybph	Mus musculus myosin binding protein H (Mybph), mRNA [NM_016749]
A_55_P2107045	0.00824675	8.71987	1.08736	4.21166	Myl4	Mus musculus myosin, light polypeptide 4 (Myl4), mRNA [NM_010858]
A_51_P413130	0.00823454	7.75035	-0.956656	1.99761	Myl4	Mus musculus myosin, light polypeptide 4 (Myl4), mRNA [NM_010858]
A_51_P261835	0.00334101	6.31249	-3.57108	-0.912865	Mymk	Mus musculus transmembrane protein 8C (Tmem8c), transcript variant 1, mRNA [NM_025376]
A_66_P114804	0.00731499	28.7442	-3.90565	0.939549	Mymx	Mus musculus predicted gene 7325 (Gm7325), transcript variant 3, mRNA [NM_001177470]
A_66_P112305	0.00225771	7.12224	-0.497717	2.33461	Myo1f	Mus musculus myosin IF (Myo1f), mRNA [NM_053214]
A_55_P1955015	0.0108915	5.47965	0.373926	2.82801	Myo1g	Mus musculus myosin IG (Myo1g), mRNA [NM_178440]
A_55_P1981814	0.00280407	5.09586	-0.839817	1.50951	Myo3b	Mus musculus myosin IIIB (Myo3b), mRNA [NM_177376]
A_51_P102122	0.00709609	9.31606	-2.37156	0.848158	Myog	Mus musculus myogenin (Myog), mRNA [NM_031189]
A_55_P1984243	0.00612244	4.92913	-2.13352	0.16781	Naip2	Mus musculus NLR family, apoptosis inhibitory protein 2 (Naip2), transcript variant 1, mRNA [NM_010872]
A_55_P2063755	0.0322299	7.64032	-4.51498	-1.58134	Naip6	Mus musculus NLR family, apoptosis inhibitory protein 6 (Naip6), mRNA [NM_010871]
A_51_P146149	0.00875519	5.83646	-3.22777	-0.682681	Napsa	Mus musculus napsin A aspartic peptidase (Napsa), mRNA [NM_008437]
A_66_P132495	0.00685816	4.32526	-3.74153	-1.62874	Napsa	Mus musculus napsin A aspartic peptidase (Napsa), mRNA [NM_008437]
A_51_P489268	0.00252355	6.58574	-1.22765	1.49169	Ncapg	Mus musculus non-SMC condensin I complex, subunit G (Ncapg), mRNA [NM_019438]
A_52_P363039	0.0016736	4.393	-3.29182	-1.15662	Ncaph	Mus musculus non-SMC condensin I complex, subunit H (Ncaph), mRNA [NM_144818]
A_55_P1967291	0.00377506	4.38789	-0.389778	1.87679	Ncaph	Mus musculus non-SMC condensin I complex, subunit H (Ncaph), mRNA [NM_144818]
A_55_P2071466	0.00614928	6.89624	-2.46949	0.316319	Ncf1	Mus musculus neutrophil cytosolic factor 1 (Ncf1), transcript variant 1, mRNA [NM_001286037]
A_51_P207031	0.00675242	6.29823	-3.08054	-0.425591	Ncf1	Mus musculus neutrophil cytosolic factor 1 (Ncf1), transcript variant 2, mRNA [NM_010876]
A_55_P2806229	0.00246253	4.52872	0.348278	2.52738	Ncf2	Mus musculus neutrophil cytosolic factor 2 (Ncf2), mRNA [NM_010877]
A_55_P2819599	0.0024449	4.04597	-1.97697	0.0395155	Ncf2	Mus musculus neutrophil cytosolic factor 2 (Ncf2), mRNA [NM_010877]
A_51_P377452	0.00243279	9.80043	0.723165	4.01601	Ncf4	Mus musculus neutrophil cytosolic factor 4 (Ncf4), mRNA [NM_008677]
A_51_P119429	0.00345912	5.49254	-0.457168	2.0003	Nckap1l	Mus musculus NCK associated protein 1 like (Nckap1l), mRNA [NM_153505]
A_55_P2803316	0.0105676	4.79681	-2.71259	-0.450514	Neil3	Mus musculus nei like 3 (E. coli) (Neil3), mRNA [NM_146208]
A_51_P501018	0.00364141	5.06575	-3.84368	-1.5029	Nek2	Mus musculus NIMA (never in mitosis gene a)-related expressed kinase 2 (Nek2), mRNA [NM_010892]
A_55_P1958857	0.0155022	4.23224	-1.0087	1.07272	Nek6	Mus musculus NIMA (never in mitosis gene a)-related expressed kinase 6 (Nek6), transcript variant 1, mRNA [NM_001159631]
A_51_P187750	0.00178886	8.09343	-4.55074	-1.53399	Neurl3	Mus musculus neuralized E3 ubiquitin protein ligase 3 (Neurl3), mRNA [NM_153408]
A_51_P198114	0.00233263	6.18659	-1.28962	1.33953	Neurl3	neuralized E3 ubiquitin protein ligase 3 [Source:MGI Symbol;Acc:MGI:2429944] [ENSMUST00000188666]
A_55_P1974577	0.00443013	6.63914	-1.47803	1.25297	Nfam1	Mus musculus Nfat activating molecule with ITAM motif 1 (Nfam1), transcript variant 1, mRNA [NM_001271411]
A_55_P2096797	0.0035499	5.51656	-4.32493	-1.86116	Nlrp1b	Mus musculus NLR family, pyrin domain containing 1B (Nlrp1b), transcript variant 1, mRNA [NM_001040696]
A_55_P2505920	0.00571041	8.04016	-0.389041	2.61818	Nnmt	Mus musculus nicotinamide N-methyltransferase (Nnmt), transcript variant 1, mRNA [NM_010924]
A_55_P2745682	0.00115365	4.17413	-2.86522	-0.803742	Nnmt	Mus musculus nicotinamide N-methyltransferase (Nnmt), transcript variant 2, mRNA [NM_001311062]
A_55_P2745049	0.0470673	4.00629	-4.1591	-2.15683	Nox4	Mus musculus NADPH oxidase 4 (Nox4), transcript variant 2, mRNA [NM_001285833]
A_55_P2798306	0.00809883	4.27416	-2.33987	-0.244232	Npl	Mus musculus N-acetylneuraminate pyruvate lyase (Npl), mRNA [NM_028749]
A_55_P2117243	0.00320359	4.83603	0.905105	3.17893	Npm1	Mus musculus nucleophosmin 1 (Npm1), transcript variant 3, mRNA [NM_001252261]
A_66_P125089	0.00321559	29.2639	-6.82	-1.94895	Nppb	Mus musculus natriuretic peptide type B (Nppb), transcript variant 1, mRNA [NM_008726]
A_51_P437426	0.00311218	4.64077	1.5547	3.76907	Nrros	Mus musculus negative regulator of reactive oxygen species (Nrros), transcript variant 1, mRNA [NM_146069]
A_51_P485756	0.00279961	4.56262	-4.14825	-1.95839	Nts	Mus musculus neurotensin (Nts), mRNA [NM_024435]
A_51_P513682	0.0016736	6.54803	-1.91467	0.796392	Nuf2	Mus musculus NUF2, NDC80 kinetochore complex component (Nuf2), mRNA [NM_023284]
A_52_P357587	0.00191685	10.4353	-1.16677	2.21664	Nup155	Mus musculus nucleoporin 155 (Nup155), mRNA [NM_133227]
A_51_P240453	0.00576236	4.51813	-1.33379	0.841931	Nusap1	Mus musculus nucleolar and spindle associated protein 1 (Nusap1), transcript variant 1, mRNA [NM_133851]
A_55_P2026139	0.017643	12.521	-2.62156	1.02472	Nxpe5	Mus musculus neurexophilin and PC-esterase domain family, member 5 (Nxpe5), mRNA [NM_001013773]
A_55_P2012211	0.0210757	5.28868	-3.91849	-1.51559	Ooep	Mus musculus oocyte expressed protein (Ooep), mRNA [NM_026480]
A_51_P356931	0.00191344	5.0293	-5.36117	-3.03081	Orc1	Mus musculus origin recognition complex, subunit 1 (Orc1), mRNA [NM_011015]
A_55_P2796543	0.00383803	4.06996	-3.45501	-1.43	Orc1	Mus musculus origin recognition complex, subunit 1 (Orc1), mRNA [NM_011015]
A_55_P2830665	0.00134692	23.0684	-4.20815	0.319694	Osm	Mus musculus oncostatin M (Osm), mRNA [NM_001013365]
A_51_P301367	0.0367521	13.7248	-5.61021	-1.8315	P2ry10	Mus musculus purinergic receptor P2Y, G-protein coupled 10 (P2ry10), mRNA [NM_172435]
A_55_P2728911	0.0435858	8.95649	-5.57896	-2.41602	P2ry10	Mus musculus purinergic receptor P2Y, G-protein coupled 10 (P2ry10), mRNA [NM_172435]
A_55_P2717089	0.00503895	4.86099	0.66256	2.94381	P2ry6	Mus musculus pyrimidinergic receptor P2Y, G-protein coupled, 6 (P2ry6), mRNA [NM_183168]
A_55_P2003034	0.00956116	7.60048	-4.41906	-1.49297	P4ha3	Mus musculus procollagen-proline, 2-oxoglutarate 4-dioxygenase (proline 4-hydroxylase), alpha polypeptide III (P4ha3), mRNA [NM_177161]
A_65_P20433	0.00958857	4.64343	-4.31796	-2.10277	Parpbp	Mus musculus PARP1 binding protein (Parpbp), mRNA [NM_029249]
A_51_P230098	0.00191685	6.17901	-2.24995	0.377427	Pbk	Mus musculus PDZ binding kinase (Pbk), mRNA [NM_023209]
A_51_P324450	0.00644774	6.45175	-3.96837	-1.27868	Pbp2	Mus musculus phosphatidylethanolamine binding protein 2 (Pbp2), mRNA [NM_029595]
A_55_P2721985	0.00123665	4.11422	-5.01571	-2.97509	Pclaf	PCNA clamp associated factor [Source:MGI Symbol;Acc:MGI:1915276] [ENSMUST00000153841]
A_52_P544043	0.00277281	4.19331	-1.15364	0.914448	Pcsk5	Mus musculus proprotein convertase subtilisin/kexin type 5 (Pcsk5), transcript variant 2, mRNA [NM_001163144]
A_51_P441426	0.0153303	6.12217	2.55399	5.16803	Pf4	Mus musculus platelet factor 4 (Pf4), mRNA [NM_019932]
A_55_P2741784	0.020323	5.39412	-3.45492	-1.02354	Pif1	Mus musculus PIF1 5'-to-3' DNA helicase (Pif1), mRNA [NM_172453]
A_51_P199199	0.00681301	5.10629	-5.05621	-2.70394	Pik3ap1	Mus musculus phosphoinositide-3-kinase adaptor protein 1 (Pik3ap1), mRNA [NM_031376]
A_55_P2028263	0.00332914	4.85073	-4.67345	-2.39524	Pik3cd	Mus musculus phosphatidylinositol 3-kinase catalytic delta polypeptide (Pik3cd), transcript variant 6, mRNA [NM_001164051]
A_52_P99848	0.00783337	4.62552	-1.17014	1.03948	Pik3cd	Mus musculus phosphatidylinositol 3-kinase catalytic delta polypeptide (Pik3cd), transcript variant 4, mRNA [NM_008840]
A_52_P1093529	0.00321559	9.84473	-3.60554	-0.306185	Pik3r5	Mus musculus phosphoinositide-3-kinase, regulatory subunit 5, p101 (Pik3r5), mRNA [NM_177320]
A_55_P2129354	0.00134692	8.38273	-2.45826	0.609159	Pilra	Mus musculus paired immunoglobin-like type 2 receptor alpha (Pilra), mRNA [NM_153510]
A_55_P2129348	0.00163419	7.03396	-2.88803	-0.0736936	Pilra	Mus musculus paired immunoglobin-like type 2 receptor alpha (Pilra), mRNA [NM_153510]
A_55_P2824234	0.00984252	5.99871	-1.19848	1.38618	Pimreg	Mus musculus family with sequence similarity 64, member A (Fam64a), mRNA [NM_144526]
A_55_P2151685	0.00665029	14.8994	-1.85582	2.04136	Pira11	Mus musculus paired-Ig-like receptor A11 (Pira11), mRNA [NM_011088]
A_55_P2054409	0.00824675	18.5737	-2.40389	1.8113	Pira2	Mus musculus paired-Ig-like receptor A2 (Pira2), mRNA [NM_011089]
A_55_P2127699	0.00824675	12.073	-6.02727	-2.43356	Pira2	Mus musculus paired-Ig-like receptor A2 (Pira2), mRNA [NM_011089]
A_55_P2022585	0.00347275	9.98894	-1.81432	1.50601	Pira6	Mus musculus paired-Ig-like receptor A6 (Pira6), transcript variant 2, mRNA [NM_011093]
A_55_P2079579	0.00881695	14.828	-1.3891	2.50115	Pira7	Mus musculus paired-Ig-like receptor A7 (Pira7), mRNA [NM_011094]
A_51_P445726	0.00809883	11.5768	1.08023	4.61339	Pirb	Mus musculus paired Ig-like receptor B (Pirb), mRNA [NM_011095]
A_52_P681310	0.00134717	13.334	-1.17921	2.55783	Plaur	Mus musculus plasminogen activator, urokinase receptor (Plaur), mRNA [NM_011113]
A_52_P365466	0.00134717	4.43389	-4.39408	-2.2455	Plcb2	Mus musculus phospholipase C, beta 2 (Plcb2), transcript variant 1, mRNA [NM_177568]
A_55_P2635931	0.00181233	9.51249	-5.212	-1.96218	Plek	Mus musculus pleckstrin (Plek), mRNA [NM_019549]
A_55_P1966194	0.00252355	9.06266	-0.336288	2.84365	Plek	Mus musculus pleckstrin (Plek), mRNA [NM_019549]
A_51_P344566	0.00386177	7.53911	0.0442413	2.95864	Plk1	Mus musculus polo-like kinase 1 (Plk1), mRNA [NM_011121]
A_51_P463674	2.14821e-05	4.49613	-2.91457	-0.745883	Plk4	Mus musculus polo-like kinase 4 (Plk4), transcript variant 1, mRNA [NM_011495]
A_51_P396570	0.00123665	6.76981	-1.53516	1.22395	Plod2	Mus musculus procollagen lysine, 2-oxoglutarate 5-dioxygenase 2 (Plod2), transcript variant 2, mRNA [NM_011961]
A_51_P477121	0.00571041	9.28384	-2.2947	0.920026	Pmaip1	Mus musculus phorbol-12-myristate-13-acetate-induced protein 1 (Pmaip1), mRNA [NM_021451]
A_55_P2111478	0.00544738	4.98358	-4.26305	-1.94587	Polq	Mus musculus polymerase (DNA directed), theta (Polq), transcript variant 1, mRNA [NM_029977]
A_51_P428372	0.00134692	391.452	-2.8324	5.7803	Ppbp	Mus musculus pro-platelet basic protein (Ppbp), mRNA [NM_023785]
A_55_P2786523	0.00284387	4.12766	2.29781	4.34313	Ppp1r18	Mus musculus protein phosphatase 1, regulatory subunit 18 (Ppp1r18), transcript variant 1, mRNA [NM_175242]
A_55_P2739939	0.0104335	6.35899	-4.85193	-2.18314	Prc1	protein regulator of cytokinesis 1 [Source:MGI Symbol;Acc:MGI:1858961] [ENSMUST00000174111]
A_55_P1988083	0.00233263	6.16645	0.00746346	2.6319	Prc1	Mus musculus protein regulator of cytokinesis 1 (Prc1), transcript variant 1, mRNA [NM_145150]
A_66_P125004	0.00313879	5.81911	-2.84763	-0.30683	Prc1	Mus musculus protein regulator of cytokinesis 1 (Prc1), transcript variant 1, mRNA [NM_145150]
A_55_P2023637	0.00248937	18.2917	0.0524333	4.24555	Prg4	Mus musculus proteoglycan 4 (megakaryocyte stimulating factor, articular superficial zone protein) (Prg4), transcript variant 1, mRNA [NM_021400]
A_55_P2004752	0.00207178	220.462	-7.70087	0.0835144	Prl2c5	Mus musculus prolactin family 2, subfamily c, member 5 (Prl2c5), transcript variant 1, mRNA [NM_001311129]
A_51_P177371	0.00261734	15.0945	-3.19256	0.723391	Prnd	Mus musculus prion protein dublet (Prnd), transcript variant 1, mRNA [NM_023043]
A_51_P429252	0.0016736	41.0895	-7.5278	-2.16711	Prok2	Mus musculus prokineticin 2 (Prok2), transcript variant 1, mRNA [NM_015768]
A_65_P01991	0.00362982	4.06956	-3.28971	-1.26484	Prrg4	Mus musculus proline rich Gla (G-carboxyglutamic acid) 4 (transmembrane) (Prrg4), mRNA [NM_178695]
A_66_P109981	0.00876227	6.30406	-2.5285	0.127782	Prss35	protease, serine 35 [Source:MGI Symbol;Acc:MGI:2444800] [ENSMUST00000036426]
A_51_P397437	0.00178886	26.4854	-7.58474	-2.85761	Prss46	Mus musculus protease, serine 46 (Prss46), mRNA [NM_183103]
A_55_P2041868	0.0024449	9.65647	-3.4158	-0.144302	Ptafr	Mus musculus platelet-activating factor receptor (Ptafr), mRNA [NM_001081211]
A_51_P430014	0.00924663	6.08901	-5.60687	-3.00066	Ptafr	Mus musculus platelet-activating factor receptor (Ptafr), mRNA [NM_001081211]
A_51_P254855	0.00787301	10.3619	-3.28707	0.0861495	Ptgs2	Mus musculus prostaglandin-endoperoxide synthase 2 (Ptgs2), mRNA [NM_011198]
A_52_P11901	0.00414608	7.0372	-2.91808	-0.103078	Ptprc	Mus musculus protein tyrosine phosphatase, receptor type, C (Ptprc), transcript variant 2, mRNA [NM_011210]
A_52_P677117	0.00530543	7.00345	-0.300006	2.50806	Ptprc	Mus musculus protein tyrosine phosphatase, receptor type, C (Ptprc), transcript variant 2, mRNA [NM_011210]
A_55_P2716281	0.00263536	5.26929	-2.04338	0.354226	Ptprc	protein tyrosine phosphatase, receptor type, C [Source:MGI Symbol;Acc:MGI:97810] [ENSMUST00000185570]
A_55_P1987709	0.00386177	9.86611	-3.72041	-0.417932	Ptprd	Mus musculus protein tyrosine phosphatase, receptor type, D (Ptprd), mRNA [NM_011211]
A_51_P371190	0.00449102	4.85823	1.58394	3.86438	Pttg1	Mus musculus pituitary tumor-transforming gene 1 (Pttg1), transcript variant 2, mRNA [NM_013917]
A_51_P374726	0.00320359	25.243	-4.84906	-0.191244	Ptx3	Mus musculus pentraxin related gene (Ptx3), mRNA [NM_008987]
A_55_P2856618	0.000480959	4.00808	2.51848	4.52139	Pxdn	Mus musculus peroxidasin (Pxdn), mRNA [NM_181395]
A_51_P503896	0.0101871	4.42207	-4.0192	-1.87448	Pycr1	Mus musculus pyrroline-5-carboxylate reductase 1 (Pycr1), transcript variant 2, mRNA [NM_001348222]
A_55_P2096545	0.00517278	17.9381	-6.40903	-2.24407	R3hdml	Mus musculus R3H domain containing-like (R3hdml), mRNA [NM_001099331]
A_51_P121891	0.00457709	7.32646	-0.4788	2.39432	Rac2	Mus musculus RAS-related C3 botulinum substrate 2 (Rac2), mRNA [NM_009008]
A_55_P2720213	0.00571041	9.57037	-4.32968	-1.0711	Raet1a	Mus musculus retinoic acid early transcript 1, alpha (Raet1a), mRNA [NM_009016]
A_55_P2745134	0.0387561	13.7681	-5.70121	-1.91796	Raet1b	Mus musculus retinoic acid early transcript beta (Raet1b), mRNA [NM_009017]
A_55_P2115955	0.0110978	11.5055	-4.18036	-0.656109	Raet1e	Mus musculus retinoic acid early transcript 1E (Raet1e), mRNA [NM_198193]
A_66_P103038	0.0086254	4.70119	-3.18195	-0.948919	Rasgrp4	RAS guanyl releasing protein 4 [Source:MGI Symbol;Acc:MGI:2386851] [ENSMUST00000159898]
A_52_P425839	0.0199655	14.2693	-2.46677	1.36807	Retnlg	Mus musculus resistin like gamma (Retnlg), mRNA [NM_181596]
A_51_P260683	0.0109178	4.74652	-4.23617	-1.9893	Rgs1	Mus musculus regulator of G-protein signaling 1 (Rgs1), mRNA [NM_015811]
A_51_P389957	0.0109189	4.56236	-2.59512	-0.405343	Rgs14	Mus musculus regulator of G-protein signaling 14 (Rgs14), mRNA [NM_016758]
A_51_P491987	0.00123665	8.45091	-0.609256	2.46985	Ripk3	Mus musculus receptor-interacting serine-threonine kinase 3 (Ripk3), transcript variant 1, mRNA [NM_019955]
A_51_P104608	0.0168037	5.01123	-4.10997	-1.78481	Rnase6	Mus musculus ribonuclease, RNase A family, 6 (Rnase6), mRNA [NM_030098]
A_51_P432288	0.00243279	11.3872	-3.29177	0.217566	Rnf183	Mus musculus ring finger protein 183 (Rnf183), mRNA [NM_153504]
A_55_P1969392	0.00444804	4.99715	0.276305	2.59741	Rpl39l	Mus musculus ribosomal protein L39-like (Rpl39l), mRNA [NM_026594]
A_55_P2173982	0.00191685	5.18762	1.07954	3.45461	Rrm2	Mus musculus ribonucleotide reductase M2 (Rrm2), mRNA [NM_009104]
A_51_P505132	0.0228384	6.76612	-4.78936	-2.03103	Rsad2	Mus musculus radical S-adenosyl methionine domain containing 2 (Rsad2), mRNA [NM_021384]
A_52_P670026	0.0124549	6.50477	-1.70981	0.991688	Rsad2	Mus musculus radical S-adenosyl methionine domain containing 2 (Rsad2), mRNA [NM_021384]
A_55_P2031471	0.0333697	4.22476	-3.85118	-1.77232	Rufy4	Mus musculus RUN and FYVE domain containing 4 (Rufy4), transcript variant 2, mRNA [NM_001034060]
A_65_P12675	0.00336926	4.56488	-3.84395	-1.65337	Runx3	Mus musculus runt related transcription factor 3 (Runx3), mRNA [NM_019732]
A_51_P105078	0.0027689	4.43218	4.05149	6.19951	S100a4	Mus musculus S100 calcium binding protein A4 (S100a4), mRNA [NM_011311]
A_51_P256827	0.0020087	100.628	-1.97371	4.67918	S100a8	Mus musculus S100 calcium binding protein A8 (calgranulin A) (S100a8), mRNA [NM_013650]
A_55_P1998471	0.00134692	117.625	-0.129329	6.74872	S100a9	Mus musculus S100 calcium binding protein A9 (calgranulin B) (S100a9), transcript variant 1, mRNA [NM_001281852]
A_52_P318673	0.00115365	25.9134	-1.31853	3.37709	Saa1	Mus musculus serum amyloid A 1 (Saa1), mRNA [NM_009117]
A_51_P166886	0.00302314	29.5977	-3.74872	1.13869	Saa2	Mus musculus serum amyloid A 2 (Saa2), mRNA [NM_011314]
A_66_P106131	0.00261734	1235.65	-3.63918	6.63188	Saa3	Mus musculus serum amyloid A 3 (Saa3), mRNA [NM_011315]
A_52_P646832	0.00571041	7.4302	-2.52666	0.366737	Samsn1	Mus musculus SAM domain, SH3 domain and nuclear localization signals, 1 (Samsn1), mRNA [NM_023380]
A_66_P101068	0.0202222	4.06944	-2.99382	-0.968992	Sapcd2	Mus musculus suppressor APC domain containing 2 (Sapcd2), transcript variant 1, mRNA [NM_001081085]
A_55_P2831026	0.00571041	5.56392	-1.10607	1.37003	Sash3	Mus musculus SAM and SH3 domain containing 3 (Sash3), transcript variant 1, mRNA [NM_001313749]
A_55_P1959496	0.00134717	4.73038	-2.36411	-0.122157	Sbno2	strawberry notch homolog 2 (Drosophila) [Source:MGI Symbol;Acc:MGI:2448490] [ENSMUST00000217876]
A_55_P1963920	0.00268827	4.1017	-2.66762	-0.631394	Scimp	Mus musculus SLP adaptor and CSK interacting membrane protein (Scimp), mRNA [NM_001045526]
A_52_P113611	0.0208381	4.36066	-3.25867	-1.13412	Scn5a	Mus musculus sodium channel, voltage-gated, type V, alpha (Scn5a), transcript variant 1, mRNA [NM_021544]
A_55_P2010152	0.00261734	27.377	-3.29411	1.48078	Sell	Mus musculus selectin, lymphocyte (Sell), transcript variant 2, mRNA [NM_001164059]
A_52_P57843	0.0024449	6.49811	-5.27758	-2.57756	Selp	Mus musculus selectin, platelet (Selp), mRNA [NM_011347]
A_66_P116477	0.00788756	5.83163	-4.02157	-1.47767	Selp	Mus musculus selectin, platelet (Selp), mRNA [NM_011347]
A_51_P211854	0.00243279	4.5098	-2.65788	-0.484819	Selp	Mus musculus selectin, platelet (Selp), mRNA [NM_011347]
A_55_P2831021	0.00268827	8.004	-0.613937	2.38678	Selplg	Mus musculus selectin, platelet (p-selectin) ligand (Selplg), mRNA [NM_009151]
A_55_P2142232	0.00854794	6.08733	-3.722	-1.11619	Serpina3i	Mus musculus serine (or cysteine) peptidase inhibitor, clade A, member 3I (Serpina3i), mRNA [NM_001199940]
A_55_P1966774	0.00388617	5.90317	-1.48548	1.07601	Serpina3i	Mus musculus serine (or cysteine) peptidase inhibitor, clade A, member 3I (Serpina3i), mRNA [NM_001199940]
A_52_P221067	0.00298871	11.5108	-3.83454	-0.309627	Serpina3j	Mus musculus serine (or cysteine) peptidase inhibitor, clade A (alpha-1 antiproteinase, antitrypsin), member 3J (Serpina3j), mRNA [NM_001101472]
A_51_P159453	0.0016736	12.9459	-0.352619	3.34181	Serpina3n	Mus musculus serine (or cysteine) peptidase inhibitor, clade A, member 3N (Serpina3n), mRNA [NM_009252]
A_51_P101146	0.00467007	152.551	-4.73091	2.52223	Serpinb2	Mus musculus serine (or cysteine) peptidase inhibitor, clade B, member 2 (Serpinb2), transcript variant 1, mRNA [NM_011111]
A_55_P2003746	0.0117581	7.37394	0.462101	3.34454	Serpinb3a	Mus musculus serine (or cysteine) peptidase inhibitor, clade B (ovalbumin), member 3A (Serpinb3a), mRNA [NM_009126]
A_51_P100997	0.0107792	6.72922	0.225465	2.9759	Serpinb3c	Mus musculus serine (or cysteine) peptidase inhibitor, clade B, member 3C (Serpinb3c), mRNA [NM_201363]
A_55_P2013043	0.00134717	5.8884	-0.309816	2.24806	Serpinb6b	Mus musculus serine (or cysteine) peptidase inhibitor, clade B, member 6b (Serpinb6b), mRNA [NM_011454]
A_55_P2119257	0.00467007	12.0794	0.899952	4.49443	Serpine1	Mus musculus serine (or cysteine) peptidase inhibitor, clade E, member 1 (Serpine1), mRNA [NM_008871]
A_51_P487999	0.00236488	5.58811	-1.47558	1.00678	Sgo1	Mus musculus shugoshin-like 1 (S. pombe) (Sgol1), mRNA [NM_028232]
A_66_P112261	0.0029791	5.1535	-4.12067	-1.75512	Sgo1	Mus musculus shugoshin-like 1 (S. pombe) (Sgol1), mRNA [NM_028232]
A_55_P2742401	0.0261145	6.5253	-2.54807	0.15797	Sh2d5	Mus musculus SH2 domain containing 5 (Sh2d5), mRNA [NM_001099631]
A_51_P204402	0.00307976	7.37682	-1.89686	0.986141	Shcbp1	Mus musculus Shc SH2-domain binding protein 1 (Shcbp1), mRNA [NM_011369]
A_66_P138868	0.00214746	8.87013	-3.81876	-0.669801	Sirpb1a	Mus musculus signal-regulatory protein beta 1A (Sirpb1a), transcript variant 3, mRNA [NM_001002898]
A_55_P2729243	0.00314446	31.2212	-2.67669	2.28777	Sirpb1b	Mus musculus signal-regulatory protein beta 1B (Sirpb1b), mRNA [NM_001173460]
A_52_P139650	0.00301694	8.74618	-3.28678	-0.158125	Ska1	Mus musculus spindle and kinetochore associated complex subunit 1 (Ska1), transcript variant 1, mRNA [NM_025581]
A_55_P2808493	0.00298097	6.018	-3.46378	-0.874493	Ska3	Mus musculus spindle and kinetochore associated complex subunit 3 (Ska3), mRNA [NM_198605]
A_52_P513177	0.0115552	4.20309	-2.2377	-0.166253	Sla	Mus musculus src-like adaptor (Sla), transcript variant 1, mRNA [NM_001029841]
A_52_P467389	0.00134717	9.96092	-2.99073	0.325548	Slc15a3	Mus musculus solute carrier family 15, member 3 (Slc15a3), mRNA [NM_023044]
A_55_P1959425	0.000480959	6.4245	1.37038	4.05397	Slc16a3	Mus musculus solute carrier family 16 (monocarboxylic acid transporters), member 3 (Slc16a3), mRNA [NM_030696]
A_55_P2091191	0.0131889	7.57424	-2.34212	0.578985	Slc28a2	Mus musculus solute carrier family 28 (sodium-coupled nucleoside transporter), member 2 (Slc28a2), mRNA [NM_172980]
A_55_P1960238	0.00233263	7.2839	-1.84868	1.01603	Slc2a6	Mus musculus solute carrier family 2 (facilitated glucose transporter), member 6 (Slc2a6), transcript variant 1, mRNA [NM_172659]
A_55_P2630393	0.00261734	9.98105	-3.18118	0.138014	Slc38a4	Mus musculus solute carrier family 38, member 4 (Slc38a4), mRNA [NM_027052]
A_52_P48569	0.00573318	4.0086	-3.83777	-1.83467	Slc38a4	Mus musculus solute carrier family 38, member 4 (Slc38a4), mRNA [NM_027052]
A_55_P2013760	0.00252355	4.7803	-0.250575	2.00653	Slc39a14	Mus musculus solute carrier family 39 (zinc transporter), member 14 (Slc39a14), transcript variant 1, mRNA [NM_001135151]
A_52_P425890	0.00181233	31.7152	-7.39672	-2.40962	Slfn1	Mus musculus schlafen 1 (Slfn1), mRNA [NM_011407]
A_51_P183812	0.00840729	37.6317	-4.70632	0.527553	Slfn4	Mus musculus schlafen 4 (Slfn4), transcript variant 1, mRNA [NM_011410]
A_52_P472324	0.0248593	8.74309	0.564933	3.69307	Slpi	Mus musculus secretory leukocyte peptidase inhibitor (Slpi), mRNA [NM_011414]
A_55_P2172274	0.00667	4.1563	-0.675595	1.3797	Smc2	Mus musculus structural maintenance of chromosomes 2 (Smc2), transcript variant 1, mRNA [NM_001301412]
A_51_P156857	0.00134717	7.60037	0.0784709	3.00454	Smim3	Mus musculus small integral membrane protein 3 (Smim3), mRNA [NM_134133]
A_51_P309158	0.00181233	6.3589	-0.536793	2.13198	Snx20	Mus musculus sorting nexin 20 (Snx20), mRNA [NM_027840]
A_66_P116372	0.0027689	9.76913	-3.89781	-0.609578	Soat2	Mus musculus sterol O-acyltransferase 2 (Soat2), mRNA [NM_146064]
A_51_P474459	0.00347275	11.9103	0.838812	4.41295	Socs3	Mus musculus suppressor of cytokine signaling 3 (Socs3), mRNA [NM_007707]
A_55_P1979998	0.00364317	5.21092	-3.85415	-1.47261	Spaca9	Mus musculus sperm acrosome associated 9 (Spaca9), mRNA [NM_027283]
A_55_P2738634	0.0020418	5.29086	-0.568152	1.83535	Spc24	Mus musculus SPC24, NDC80 kinetochore complex component, homolog (S. cerevisiae) (Spc24), mRNA [NM_026282]
A_55_P2070199	0.0098152	14.5995	-6.30201	-2.43416	Speer2	Mus musculus spermatogenesis associated glutamate (E)-rich protein 2 (Speer2), mRNA [NM_173069]
A_52_P498086	0.00332914	6.07787	-4.23183	-1.62827	Spi1	Mus musculus spleen focus forming virus (SFFV) proviral integration oncogene (Spi1), mRNA [NM_011355]
A_51_P389885	0.00178886	7.08712	-4.09661	-1.27141	Spic	Mus musculus Spi-C transcription factor (Spi-1/PU.1 related) (Spic), mRNA [NM_011461]
A_51_P370552	0.00190897	173.397	-7.19483	0.24311	Spink12	Mus musculus serine peptidase inhibitor, Kazal type 12 (Spink12), mRNA [NM_030061]
A_51_P130115	0.0024449	4.92681	-4.15724	-1.85658	Spink2	Mus musculus serine peptidase inhibitor, Kazal type 2 (Spink2), transcript variant 2, mRNA [NM_183284]
A_51_P358765	0.0361418	8.35752	2.20946	5.27254	Spp1	Mus musculus secreted phosphoprotein 1 (Spp1), transcript variant 4, mRNA [NM_009263]
A_55_P2174143	0.00123665	2653.93	-7.84702	3.52689	Sprr1b	Mus musculus small proline-rich protein 1B (Sprr1b), mRNA [NM_009265]
A_51_P508530	0.0015684	366.912	-6.77976	1.73953	Sprr1b	Mus musculus small proline-rich protein 1B (Sprr1b), mRNA [NM_009265]
A_55_P2048855	0.00783337	182.767	-4.91914	2.59472	Sprr2a3	Mus musculus small proline-rich protein 2A3 (Sprr2a3), mRNA [NM_001309382]
A_51_P435588	0.000885096	165.603	-7.88515	-0.513564	Sprr2d	Mus musculus small proline-rich protein 2D (Sprr2d), mRNA [NM_011470]
A_51_P386870	0.0422392	127.288	-4.14444	2.84751	Sprr2f	Mus musculus small proline-rich protein 2F (Sprr2f), mRNA [NM_011472]
A_66_P138462	0.0016736	135.944	-7.76063	-0.673758	Sprr2h	Mus musculus small proline-rich protein 2H (Sprr2h), mRNA [NM_011474]
A_55_P2034195	0.00527593	156.777	-7.33314	-0.0405752	Sprr3	Mus musculus small proline-rich protein 3 (Sprr3), transcript variant 1, mRNA [NM_011478]
A_55_P2094925	0.0024449	7.1932	1.78639	4.63302	Srgn	Mus musculus serglycin (Srgn), mRNA [NM_011157]
A_51_P177092	0.0238723	4.66178	-4.40198	-2.1811	Stat4	Mus musculus signal transducer and activator of transcription 4 (Stat4), transcript variant 1, mRNA [NM_011487]
A_51_P484158	0.00134717	4.09668	0.208111	2.24257	Steap1	Mus musculus six transmembrane epithelial antigen of the prostate 1 (Steap1), mRNA [NM_027399]
A_51_P143893	0.00524193	5.2503	-2.22865	0.163747	Steap4	Mus musculus STEAP family member 4 (Steap4), mRNA [NM_054098]
A_66_P139618	0.00471202	20.5695	-2.71749	1.64494	Stfa2	Mus musculus stefin A2 (Stfa2), mRNA [NM_001082545]
A_52_P398925	0.00592999	33.0212	-3.58566	1.45966	Stfa2l1	Mus musculus stefin A2 like 1 (Stfa2l1), mRNA [NM_173869]
A_55_P2718663	0.0016736	4.39959	-2.16906	-0.0316944	Syk	spleen tyrosine kinase [Source:MGI Symbol;Acc:MGI:99515] [ENSMUST00000150672]
A_51_P220222	0.0016736	5.14184	-1.5155	0.84679	Tacc3	Mus musculus transforming, acidic coiled-coil containing protein 3 (Tacc3), transcript variant 1, mRNA [NM_001310541]
A_55_P2004801	0.0016736	4.78603	0.823318	3.08215	Tacc3	Mus musculus transforming, acidic coiled-coil containing protein 3 (Tacc3), transcript variant 1, mRNA [NM_001310541]
A_51_P448664	0.00181233	4.73177	-0.717505	1.52487	Tbxas1	Mus musculus thromboxane A synthase 1, platelet (Tbxas1), mRNA [NM_011539]
A_66_P131227	0.00566117	16.0853	-5.13616	-1.12849	Tcstv3	Mus musculus 2-cell-stage, variable group, member 3 (Tcstv3), mRNA [NM_153523]
A_51_P216496	0.00243279	17.0606	-7.06033	-2.96773	Tfpi2	Mus musculus tissue factor pathway inhibitor 2 (Tfpi2), transcript variant 1, mRNA [NM_009364]
A_55_P2048912	0.00252355	7.24295	-2.32719	0.529384	Themis2	Mus musculus thymocyte selection associated family member 2 (Themis2), mRNA [NM_001033308]
A_51_P494597	0.00186444	7.05357	0.247218	3.06557	Themis2	thymocyte selection associated family member 2 [Source:MGI Symbol;Acc:MGI:2446213] [ENSMUST00000045154]
A_52_P87713	0.00105157	68.2381	0.623236	6.71574	Timp1	Mus musculus tissue inhibitor of metalloproteinase 1 (Timp1), transcript variant 1, mRNA [NM_001044384]
A_55_P2056496	0.00134717	4.67881	0.234052	2.46019	Tk1	Mus musculus thymidine kinase 1 (Tk1), transcript variant 1, mRNA [NM_009387]
A_51_P224013	0.00106437	4.10821	0.116074	2.15458	Tk1	Mus musculus thymidine kinase 1 (Tk1), transcript variant 1, mRNA [NM_009387]
A_55_P2056493	0.0016736	4.05536	-2.13068	-0.110853	Tk1	thymidine kinase 1 [Source:MGI Symbol;Acc:MGI:98763] [ENSMUST00000153298]
A_66_P125902	0.00284799	12.5436	-4.82943	-1.18055	Tlr13	Mus musculus toll-like receptor 13 (Tlr13), mRNA [NM_205820]
A_55_P2048279	0.00261734	8.40813	-0.618735	2.45305	Tlr13	Mus musculus toll-like receptor 13 (Tlr13), mRNA [NM_205820]
A_52_P117393	0.00245252	4.23727	-1.73518	0.347954	Tlr6	Mus musculus toll-like receptor 6 (Tlr6), mRNA [NM_011604]
A_55_P2129047	0.0086337	4.83578	-2.98731	-0.713559	Tlr7	Mus musculus toll-like receptor 7 (Tlr7), transcript variant 1, mRNA [NM_001290755]
A_66_P131283	0.0143006	7.67882	-3.99027	-1.04939	Tlr8	Mus musculus toll-like receptor 8 (Tlr8), transcript variant 1, mRNA [NM_133212]
A_51_P240614	0.00402122	4.27567	3.05585	5.152	Tm4sf1	Mus musculus transmembrane 4 superfamily member 1 (Tm4sf1), mRNA [NM_008536]
A_52_P8324	0.00266023	4.3967	-1.11812	1.01831	Tmem178	Mus musculus transmembrane protein 178 (Tmem178), mRNA [NM_026516]
A_52_P355169	0.00347275	10.7979	-1.96132	1.47136	Tnc	Mus musculus tenascin C (Tnc), mRNA [NM_011607]
A_51_P291438	0.00524193	8.44773	-1.62869	1.44987	Tnc	Mus musculus tenascin C (Tnc), mRNA [NM_011607]
A_55_P2147081	0.00667	18.0514	-1.9286	2.24544	Tnfaip6	Mus musculus tumor necrosis factor alpha induced protein 6 (Tnfaip6), mRNA [NM_009398]
A_51_P150678	0.00414608	5.78508	-2.13081	0.401526	Tnfaip8l2	Mus musculus tumor necrosis factor, alpha-induced protein 8-like 2 (Tnfaip8l2), mRNA [NM_027206]
A_52_P106620	0.0141943	4.03253	-1.36153	0.650155	Tnfrsf11b	Mus musculus tumor necrosis factor receptor superfamily, member 11b (osteoprotegerin) (Tnfrsf11b), mRNA [NM_008764]
A_51_P131408	0.00232791	4.2222	0.747029	2.82502	Tnfrsf12a	Mus musculus tumor necrosis factor receptor superfamily, member 12a (Tnfrsf12a), transcript variant 1, mRNA [NM_013749]
A_55_P1981964	0.00261734	5.76773	-1.94609	0.581919	Tnfrsf13b	tumor necrosis factor receptor superfamily, member 13b [Source:MGI Symbol;Acc:MGI:1889411] [ENSMUST00000010286]
A_52_P228621	0.00232791	7.75339	-2.49002	0.464807	Tnfrsf1b	Mus musculus tumor necrosis factor receptor superfamily, member 1b (Tnfrsf1b), mRNA [NM_011610]
A_51_P370720	0.00275184	10.8181	-5.06601	-1.63063	Tnfrsf23	Mus musculus tumor necrosis factor receptor superfamily, member 23 (Tnfrsf23), transcript variant 1, mRNA [NM_024290]
A_55_P2071132	0.00234665	7.31274	0.112503	2.98292	Tnfrsf23	Mus musculus tumor necrosis factor receptor superfamily, member 23 (Tnfrsf23), transcript variant 1, mRNA [NM_024290]
A_55_P1974005	0.00243279	5.26476	-4.72044	-2.32407	Tnfrsf23	Mus musculus tumor necrosis factor receptor superfamily, member 23 (Tnfrsf23), transcript variant 2, mRNA [NM_001308111]
A_52_P554536	0.0024449	6.58147	-5.21783	-2.49942	Tnfrsf26	Mus musculus tumor necrosis factor receptor superfamily, member 26 (Tnfrsf26), mRNA [NM_175649]
A_55_P2831060	0.0093782	32.0062	-6.23195	-1.23167	Tnfrsf9	Mus musculus tumor necrosis factor receptor superfamily, member 9 (Tnfrsf9), transcript variant 1, mRNA [NM_011612]
A_55_P2039359	0.00181233	16.5051	-7.02004	-2.9752	Tnfsf11	Mus musculus tumor necrosis factor (ligand) superfamily, member 11 (Tnfsf11), mRNA [NM_011613]
A_51_P208240	0.0104899	20.477	-5.42099	-1.06506	Tnfsf14	Mus musculus tumor necrosis factor (ligand) superfamily, member 14 (Tnfsf14), mRNA [NM_019418]
A_51_P484371	0.0057537	13.7116	-6.57153	-2.7942	Tnfsf8	Mus musculus tumor necrosis factor (ligand) superfamily, member 8 (Tnfsf8), mRNA [NM_009403]
A_55_P2744883	0.0150315	5.24777	-5.02833	-2.63662	Tnip3	TNFAIP3 interacting protein 3 [Source:MGI Symbol;Acc:MGI:3041165] [ENSMUST00000204438]
A_55_P1995205	0.0027689	6.78998	-1.79088	0.972529	Top2a	Mus musculus topoisomerase (DNA) II alpha (Top2a), mRNA [NM_011623]
A_66_P120837	0.00252355	6.08883	-0.0247043	2.58146	Top2a	Mus musculus topoisomerase (DNA) II alpha (Top2a), mRNA [NM_011623]
A_55_P2713705	0.00618015	4.66807	-2.67281	-0.449988	Top2a	topoisomerase (DNA) II alpha [Source:MGI Symbol;Acc:MGI:98790] [ENSMUST00000139730]
A_51_P369200	0.00390569	6.46598	-1.81724	0.875631	Tpx2	Mus musculus TPX2, microtubule-associated (Tpx2), transcript variant 2, mRNA [NM_028109]
A_52_P415116	0.00134717	46.7932	-7.52419	-1.97597	Trem1	Mus musculus triggering receptor expressed on myeloid cells 1 (Trem1), transcript variant 1, mRNA [NM_021406]
A_55_P1962937	0.0016736	10.7302	0.381779	3.80539	Trem2	Mus musculus triggering receptor expressed on myeloid cells 2 (Trem2), transcript variant 2, mRNA [NM_001272078]
A_51_P203675	0.00297995	29.9698	-7.15408	-2.24865	Trem3	Mus musculus triggering receptor expressed on myeloid cells 3 (Trem3), mRNA [NM_021407]
A_55_P2744772	0.00388189	19.7539	-3.33514	0.968927	Treml2	Mus musculus triggering receptor expressed on myeloid cells-like 2 (Treml2), mRNA [NM_001033405]
A_51_P468558	0.0045186	14.6301	-4.79854	-0.927671	Treml4	Mus musculus triggering receptor expressed on myeloid cells-like 4 (Treml4), transcript variant 2, mRNA [NM_172623]
A_52_P233342	0.00347275	17.4575	-6.77847	-2.6527	Trim15	Mus musculus tripartite motif-containing 15 (Trim15), transcript variant 2, mRNA [NM_001024134]
A_51_P105709	0.00140347	4.87586	-0.69009	1.59557	Trip13	Mus musculus thyroid hormone receptor interactor 13 (Trip13), mRNA [NM_027182]
A_52_P571715	0.00984252	6.89868	-5.44124	-2.65492	Troap	Q66JV1_MOUSE (Q66JV1) Troap protein (Fragment), partial (22%) [TC1591955]
A_52_P676635	0.00801401	5.14358	-3.92424	-1.56147	Trpm2	Mus musculus transient receptor potential cation channel, subfamily M, member 2 (Trpm2), mRNA [NM_138301]
A_55_P2491289	0.0259631	6.11321	-4.31611	-1.70418	Ttk	Mus musculus Ttk protein kinase (Ttk), transcript variant 2, mRNA [NM_001110265]
A_66_P126171	0.0128693	4.84481	-2.97146	-0.69502	Ttk	Mus musculus Ttk protein kinase (Ttk), transcript variant 1, mRNA [NM_009445]
A_51_P421140	0.00442495	4.05764	3.816	5.83664	Tubb6	Mus musculus tubulin, beta 6 class V (Tubb6), mRNA [NM_026473]
A_51_P261517	0.0024449	7.24656	1.75059	4.60789	Tyrobp	Mus musculus TYRO protein tyrosine kinase binding protein (Tyrobp), mRNA [NM_011662]
A_51_P451151	0.00413246	6.41315	-0.302793	2.37824	Ube2c	Mus musculus ubiquitin-conjugating enzyme E2C (Ube2c), mRNA [NM_026785]
A_55_P2178800	0.0199354	5.99782	-5.52792	-2.94348	Ugt1a10	Mus musculus UDP glycosyltransferase 1 family, polypeptide A10 (Ugt1a10), mRNA [NM_201641]
A_51_P318123	0.00178886	6.19472	-4.70847	-2.07743	Ulbp1	UL16 binding protein 1 [Source:MGI Symbol;Acc:MGI:1925027] [ENSMUST00000218087]
A_51_P425847	0.0016736	4.64056	-4.28565	-2.07135	Ulbp1	UL16 binding protein 1 [Source:MGI Symbol;Acc:MGI:1925027] [ENSMUST00000177585]
A_51_P452203	0.00248937	10.4467	-6.66491	-3.27994	Vash2	Mus musculus vasohibin 2 (Vash2), transcript variant 1, mRNA [NM_144879]
A_55_P2036567	0.00261734	7.02763	0.0461451	2.85918	Vav1	Mus musculus vav 1 oncogene (Vav1), transcript variant 1, mRNA [NM_011691]
A_52_P168953	0.00258789	9.82775	-3.7043	-0.407434	Vcan	Mus musculus versican (Vcan), transcript variant 5, mRNA [NM_172955]
A_55_P2501751	0.00123665	8.50088	-1.47366	1.61396	Vcan	Mus musculus versican (Vcan), transcript variant 1, mRNA [NM_001081249]
A_52_P199614	0.0259704	5.16004	0.317592	2.68497	Wdfy4	Mus musculus WD repeat and FYVE domain containing 4 (Wdfy4), mRNA [NM_001146022]
A_55_P2714812	0.00480873	8.13712	-3.00945	0.0150655	Wdr62	WD repeat domain 62 [Source:MGI Symbol;Acc:MGI:1923696] [ENSMUST00000152234]
A_55_P1975989	0.0137899	4.55672	-4.73236	-2.54436	Wdr63	Mus musculus WD repeat domain 63 (Wdr63), mRNA [NM_172864]
A_55_P2844759	0.00451999	4.1698	5.40406	7.46403	Wdr92	Mus musculus WD repeat domain 92 (Wdr92), mRNA [NM_178909]
A_55_P2071952	0.0100967	4.01482	3.23674	5.24207	Wdr92	Mus musculus WD repeat domain 92 (Wdr92), mRNA [NM_178909]
A_51_P487073	0.0483653	5.68729	-4.14788	-1.64014	Wfdc12	Mus musculus WAP four-disulfide core domain 12 (Wfdc12), mRNA [NM_138684]
A_52_P700056	0.00808817	13.806	1.20905	4.99627	Wfdc17	Mus musculus WAP four-disulfide core domain 17 (Wfdc17), mRNA [NM_001081957]
A_51_P108226	0.0328621	30.0691	-5.45988	-0.549666	Wfdc21	Mus musculus WAP four-disulfide core domain 21 (Wfdc21), mRNA [NM_183249]
A_55_P1953143	0.00134717	39.0425	-7.59213	-2.30515	Wt1	Mus musculus Wilms tumor 1 homolog (Wt1), mRNA [NM_144783]
A_52_P648688	0.00744715	13.0051	-6.17056	-2.46956	Zc3h12d	Mus musculus zinc finger CCCH type containing 12D (Zc3h12d), mRNA [NM_172785]

## Sheet: Supplementary Table S2 
ProbeName	q-value*	Fold change [Filt] / [control]	Ave Filtration (normalized)	Ave Control (normalized)	GeneSymbol	Description
A_51_P257951	0.00667598	0.0536314	0.334446	4.55522	Retnla	Mus musculus resistin like alpha (Retnla), mRNA [NM_020509]
A_51_P136521	0.0396664	0.12373	3.25025	6.26498	Lypd2	Mus musculus Ly6/Plaur domain containing 2 (Lypd2), mRNA [NM_026671]
A_55_P2727439	0.0195565	0.176553	3.0361	5.53793	Gp2	Mus musculus glycoprotein 2 (zymogen granule membrane) (Gp2), mRNA [NM_025989]
A_52_P629895	0.0121824	0.194289	3.11774	5.48146	Adh1	Mus musculus alcohol dehydrogenase 1 (class I) (Adh1), mRNA [NM_007409]
A_51_P471659	0.0194777	0.208779	4.58881	6.84876	Alox12e	Mus musculus arachidonate lipoxygenase, epidermal (Alox12e), mRNA [NM_145684]
A_51_P391955	0.0260269	0.23725	3.07951	5.15503	Dapl1	Mus musculus death associated protein-like 1 (Dapl1), mRNA [NM_029723]
A_55_P2114437	0.0273169	0.239238	3.5585	5.62198	Pvalb	Mus musculus parvalbumin (Pvalb), transcript variant 1, mRNA [NM_001330686]
A_51_P503625	0.00667598	0.264767	3.72242	5.63963	Gsta3	Mus musculus glutathione S-transferase, alpha 3 (Gsta3), transcript variant 1, mRNA [NM_001077353]
A_55_P2159575	0.0319753	0.27877	2.6763	4.51915	Reep6	Mus musculus receptor accessory protein 6 (Reep6), transcript variant 2, mRNA [NM_001204931]
A_51_P162162	0.0121824	0.283584	1.75659	3.57474	Inmt	Mus musculus indolethylamine N-methyltransferase (Inmt), mRNA [NM_009349]
A_55_P1961423	0.00841958	0.28377	2.97983	4.79704	Gsta3	Mus musculus glutathione S-transferase, alpha 3 (Gsta3), transcript variant 3, mRNA [NM_001288617]
A_51_P334942	0.0121824	0.29822	2.56009	4.30564	Aldh1a1	Mus musculus aldehyde dehydrogenase family 1, subfamily A1 (Aldh1a1), mRNA [NM_013467]
A_51_P403536	0.0166482	0.305826	3.56353	5.27274	Ltbp4	Mus musculus latent transforming growth factor beta binding protein 4 (Ltbp4), transcript variant 1, mRNA [NM_175641]
A_55_P2122604	0.0185252	0.308441	4.39913	6.09606	Cbr2	Mus musculus carbonyl reductase 2 (Cbr2), mRNA [NM_007621]
A_55_P2152607	0.0180623	0.31422	2.44809	4.11824	Cyp4a12b	Mus musculus cytochrome P450, family 4, subfamily a, polypeptide 12B (Cyp4a12b), mRNA [NM_172306]
A_51_P463765	0.0327384	0.314695	4.50659	6.17457	Timp3	Mus musculus tissue inhibitor of metalloproteinase 3 (Timp3), mRNA [NM_011595]
A_55_P2062190	0.00967426	0.315993	3.15936	4.82139	Gstm1	Mus musculus glutathione S-transferase, mu 1 (Gstm1), mRNA [NM_010358]
A_51_P250058	0.0117012	0.318724	4.81991	6.46953	Epas1	Mus musculus endothelial PAS domain protein 1 (Epas1), mRNA [NM_010137]
A_55_P2043083	0.0153023	0.319311	1.93944	3.58641	Cyp4a12a	Mus musculus cytochrome P450, family 4, subfamily a, polypeptide 12a (Cyp4a12a), mRNA [NM_177406]
A_55_P2865447	0.0290219	0.321402	3.652	5.28954	Timp3	Mus musculus tissue inhibitor of metalloproteinase 3 (Timp3), mRNA [NM_011595]
A_51_P454949	0.0121824	0.321589	2.97361	4.61032	Gstm3	Mus musculus glutathione S-transferase, mu 3 (Gstm3), mRNA [NM_010359]
A_51_P331288	0.0453954	0.336253	2.09889	3.67127	Akr1b7	Mus musculus aldo-keto reductase family 1, member B7 (Akr1b7), mRNA [NM_009731]
A_51_P225134	0.0393907	0.336503	4.46772	6.03903	Myh2	Mus musculus myosin, heavy polypeptide 2, skeletal muscle, adult (Myh2), mRNA [NM_001039545]
A_51_P453909	0.0143041	0.340248	5.83561	7.39095	Cyp2f2	Mus musculus cytochrome P450, family 2, subfamily f, polypeptide 2 (Cyp2f2), mRNA [NM_007817]
A_55_P1974367	0.0153023	0.34102	2.9071	4.45917	Fabp3	Mus musculus fatty acid binding protein 3, muscle and heart (Fabp3), mRNA [NM_010174]
A_55_P2033780	0.0153023	0.344179	3.11977	4.65854	Fabp3	Mus musculus fatty acid binding protein 3, muscle and heart (Fabp3), mRNA [NM_010174]
A_55_P2032079	0.0453954	0.345057	4.43057	5.96567	Dbp	Mus musculus D site albumin promoter binding protein (Dbp), mRNA [NM_016974]
A_55_P2002578	0.0121824	0.351599	4.33809	5.84609	Ephx1	Mus musculus epoxide hydrolase 1, microsomal (Ephx1), transcript variant 1, mRNA [NM_010145]
A_51_P345344	0.0257461	0.358863	5.06924	6.54774	Upk3bl	Mus musculus uroplakin 3B-like (Upk3bl), mRNA [NM_027158]
A_51_P102987	0.0121824	0.389723	3.71401	5.07349	Penk	Mus musculus preproenkephalin (Penk), transcript variant 1, mRNA [NM_001002927]
A_66_P136801	0.0122223	0.394946	2.30935	3.64962	Peg13	Mus musculus paternally expressed 13 (Peg13), long non-coding RNA [NR_002864]
A_51_P324814	0.0166482	0.39543	4.05921	5.39772	Krt18	Mus musculus keratin 18 (Krt18), mRNA [NM_010664]
A_66_P102303	0.0122223	0.404613	2.15421	3.45959	Gpt	Mus musculus glutamic pyruvic transaminase, soluble (Gpt), mRNA [NM_182805]
A_55_P1977792	0.0263383	0.40495	2.78999	4.09417	Folr1	Mus musculus folate receptor 1 (adult) (Folr1), transcript variant 1, mRNA [NM_001252552]
A_51_P112627	0.0153023	0.409967	3.32781	4.61423	St6galnac2	Mus musculus ST6 (alpha-N-acetyl-neuraminyl-2,3-beta-galactosyl-1,3)-N-acetylgalactosaminide alpha-2,6-sialyltransferase 2 (St6galnac2), mRNA [NM_009180]
A_51_P103222	0.021989	0.417865	2.99195	4.25084	Slc39a4	Mus musculus solute carrier family 39 (zinc transporter), member 4 (Slc39a4), mRNA [NM_028064]
A_51_P153683	0.0194777	0.425278	2.62702	3.86054	Lrrc26	Mus musculus leucine rich repeat containing 26 (Lrrc26), mRNA [NM_146117]
A_51_P269084	0.0169692	0.427224	5.54592	6.77285	Chchd10	Mus musculus coiled-coil-helix-coiled-coil-helix domain containing 10 (Chchd10), mRNA [NM_175329]
A_51_P345340	0.0166482	0.429542	5.95104	7.17017	Upk3bl	Mus musculus uroplakin 3B-like (Upk3bl), mRNA [NM_027158]
A_51_P242400	0.0311161	0.43461	3.71035	4.91256	Krt8	Mus musculus keratin 8 (Krt8), mRNA [NM_031170]
A_66_P108152	0.0121824	0.441649	2.58779	3.76682	Cbr1	Mus musculus carbonyl reductase 1 (Cbr1), mRNA [NM_007620]
A_51_P238425	0.0122223	0.443449	7.56181	8.73497	Cbr2	Mus musculus carbonyl reductase 2 (Cbr2), mRNA [NM_007621]
A_55_P1973838	0.0121824	0.444557	3.07661	4.24617	Slc6a9	Mus musculus solute carrier family 6 (neurotransmitter transporter, glycine), member 9 (Slc6a9), mRNA [NM_008135]
A_55_P2908171	0.0122223	0.445067	3.10789	4.27579	Rora	Mus musculus RAR-related orphan receptor alpha (Rora), transcript variant 1, mRNA [NM_013646]
A_55_P2090070	0.0194777	0.450684	3.87967	5.02948	Myh14	Mus musculus myosin, heavy polypeptide 14 (Myh14), transcript variant 1, mRNA [NM_001271538]
A_66_P128079	0.0453954	0.451185	3.66529	4.81349	Krt8
A_51_P433127	0.0122223	0.453622	2.51552	3.65596	Rdm1	Mus musculus RAD52 motif 1 (Rdm1), mRNA [NM_025654]
A_51_P296036	0.0122223	0.45525	3.27588	4.41115	Nrbp2	Mus musculus nuclear receptor binding protein 2 (Nrbp2), mRNA [NM_144847]
A_55_P1979893	0.036762	0.459663	4.93923	6.06058	Tef	Mus musculus thyrotroph embryonic factor (Tef), transcript variant 1, mRNA [NM_017376]
A_52_P339996	0.0143041	0.466228	3.31036	4.41126	Slc6a6	Mus musculus solute carrier family 6 (neurotransmitter transporter, taurine), member 6 (Slc6a6), mRNA [NM_009320]
A_55_P2091616	0.0394986	0.46766	2.65237	3.74884	Krt222	Mus musculus keratin 222 (Krt222), mRNA [NM_172946]
A_55_P2797212	0.0153023	0.467889	2.78191	3.87767	Pir	Mus musculus pirin (Pir), transcript variant 1, mRNA [NM_027153]
A_52_P359502	0.0142211	0.469704	5.16117	6.25134	Pdxk	Mus musculus pyridoxal (pyridoxine, vitamin B6) kinase (Pdxk), mRNA [NM_172134]
A_55_P2025443	0.0496202	0.474045	3.83783	4.91473	Oprm1	Mus musculus opioid receptor, mu 1 (Oprm1), transcript variant MOR-1U, mRNA [NM_001304955]
A_51_P151484	0.0263383	0.475702	2.37512	3.44699	Atp1b1	Mus musculus ATPase, Na+/K+ transporting, beta 1 polypeptide (Atp1b1), mRNA [NM_009721]
A_55_P2917114	0.021337	0.476276	4.42458	5.49471	Ccnd2	Mus musculus cyclin D2 (Ccnd2), mRNA [NM_009829]
A_55_P2102065	0.0153023	0.477299	3.59751	4.66454	Gm10639	Mus musculus predicted gene 10639 (Gm10639), mRNA [NM_001122660]
A_51_P475995	0.0179861	0.47809	2.87845	3.94309	Thra	Mus musculus thyroid hormone receptor alpha (Thra), transcript variant 2, mRNA [NM_178060]
A_55_P2804180	0.0153023	0.479131	2.80233	3.86384	Slc35a1	Mus musculus solute carrier family 35 (CMP-sialic acid transporter), member 1 (Slc35a1), mRNA [NM_011895]
A_55_P1984043	0.0288938	0.479792	3.49702	4.55654	Pdcd4	Mus musculus programmed cell death 4 (Pdcd4), transcript variant 1, mRNA [NM_011050]
A_55_P1996578	0.0166482	0.482087	3.18581	4.23844	Fgfr3	Mus musculus fibroblast growth factor receptor 3 (Fgfr3), transcript variant 2, mRNA [NM_001163215]
A_66_P131361	0.0166482	0.482386	4.7299	5.78164	Txnip	Mus musculus thioredoxin interacting protein (Txnip), transcript variant 1, mRNA [NM_001009935]
A_51_P241465	0.0273169	0.488756	6.33422	7.36703	Gsn	Mus musculus gelsolin (Gsn), transcript variant 1, mRNA [NM_146120]
A_55_P2484166	0.0166482	0.494615	4.09934	5.11496	Ldhb	Mus musculus lactate dehydrogenase B (Ldhb), transcript variant 1, mRNA [NM_001316322]
A_55_P2935905	0.0122223	0.495477	2.65415	3.66726	Pink1	Mus musculus PTEN induced putative kinase 1 (Pink1), mRNA [NM_026880]
A_55_P2073526	0.0122223	0.495694	2.56518	3.57766	H2-Ke6	Mus musculus H2-K region expressed gene 6 (H2-Ke6), mRNA [NM_013543]
A_55_P2004806	0.036762	0.496227	4.03952	5.05045	Hexim2	Mus musculus hexamethylene bis-acetamide inducible 2 (Hexim2), transcript variant 1, mRNA [NM_027658]
A_55_P2068066	0.0194777	0.496888	2.18067	3.18968	Rapgefl1	Mus musculus Rap guanine nucleotide exchange factor (GEF)-like 1 (Rapgefl1), mRNA [NM_001080925]
A_55_P2157033	0.0122223	0.498811	4.1087	5.11213	Bace2	Mus musculus beta-site APP-cleaving enzyme 2 (Bace2), mRNA [NM_019517]
A_55_P2025328	0.036762	0.499602	2.9252	3.92635	Tacr2	Mus musculus tachykinin receptor 2 (Tacr2), mRNA [NM_009314]
A_55_P2154107	0.0496202	0.499624	5.44108	6.44217	Gcm1	Mus musculus glial cells missing homolog 1 (Drosophila) (Gcm1), mRNA [NM_008103]

## Sheet: Supplementary Table S3
ProbeName	q-value*	Regulation	Fold change[MMC] / [MOCK]	MMC AVE	MOCK AVE	GeneSymbol	Description
A_51_P139678	0.0441049	MMC-up	2.58693	6.27449	4.90325	Sprr1a	Mus musculus small proline-rich protein 1A (Sprr1a), mRNA [NM_009264]
A_66_P107293	0.0357746	MMC-up	5.36932	6.00694	3.5822	Krtdap	Mus musculus keratinocyte differentiation associated protein (Krtdap), mRNA [NM_001033131]
A_52_P59206	0.0320266	MMC-up	21.0225	5.99796	1.6041	Cst6	Mus musculus cystatin E/M (Cst6), mRNA [NM_028623]
A_55_P2133405	0.0320266	MMC-up	2.53296	5.98151	4.64068	Dmkn	Mus musculus dermokine (Dmkn), transcript variant 3, mRNA [NM_001166173]
A_66_P112360	0.0471196	MMC-up	2.73193	5.42757	3.97765	Crabp1	Mus musculus cellular retinoic acid binding protein I (Crabp1), transcript variant 2, mRNA [NM_001284507]
A_55_P2174143	0.0471196	MMC-up	3.43594	5.36741	3.5867	Sprr1b*	Mus musculus small proline-rich protein 1B (Sprr1b), mRNA [NM_009265]
A_52_P472324	0.0357746	MMC-up	3.77216	5.34501	3.42961	Slpi*	Mus musculus secretory leukocyte peptidase inhibitor (Slpi), mRNA [NM_011414]
A_55_P2501254	0.0471196	MMC-up	32.8096	5.00882	-0.0272255	Awat2	Mus musculus acyl-CoA wax alcohol acyltransferase 2 (Awat2), transcript variant 2, mRNA [NM_001290395]
A_51_P351194	0.0441049	MMC-up	3.64373	4.90397	3.03855	Cnfn***	Mus musculus cornifelin (Cnfn), transcript variant 1, mRNA [NM_028219]
A_51_P286737	0.0303018	MMC-up	2.79505	4.87493	3.39206	Ccl2*	Mus musculus chemokine (C-C motif) ligand 2 (Ccl2), mRNA [NM_011333]
A_55_P1975475	0.0303018	MMC-up	2.0295	4.85062	3.8295	Mdm2	Mus musculus transformed mouse 3T3 cell double minute 2 (Mdm2), transcript variant 1, mRNA [NM_010786]
A_51_P461040	0.0480873	MMC-up	3.92819	4.85031	2.87645	Crct1	Mus musculus cysteine-rich C-terminal 1 (Crct1), mRNA [NM_028798]
A_52_P573336	0.0311167	MMC-up	3.5537	4.76115	2.93183	Sbsn	Mus musculus suprabasin (Sbsn), transcript variant 1, mRNA [NM_172205]
A_55_P2744262	0.0391747	MMC-up	5.75069	4.5764	2.05267	Krtdap	Mus musculus keratinocyte differentiation associated protein (Krtdap), mRNA [NM_001033131]
A_51_P146223	0.0357746	MMC-up	5.98688	4.46046	1.87866	Krtdap	Mus musculus keratinocyte differentiation associated protein (Krtdap), mRNA [NM_001033131]
A_51_P495269	0.0449128	MMC-up	21.4104	4.41336	-0.0068853	Lor**	Mus musculus loricrin (Lor), mRNA [NM_008508]
A_55_P2145804	0.0303018	MMC-up	2.07255	4.30858	3.25717	Aen	Mus musculus apoptosis enhancing nuclease (Aen), transcript variant 1, mRNA [NM_026531]
A_51_P363947	0.0303018	MMC-up	2.87333	4.13291	2.61019	Cdkn1a	Mus musculus cyclin-dependent kinase inhibitor 1A (P21) (Cdkn1a), transcript variant 1, mRNA [NM_007669]
A_55_P2035018	0.0357746	MMC-up	2.25507	4.08242	2.90924	Clec4n***	Mus musculus C-type lectin domain family 4, member n (Clec4n), transcript variant 1, mRNA [NM_020001]
A_52_P576720	0.0357746	MMC-up	7.92401	3.91818	0.931948	Calm4	Mus musculus calmodulin 4 (Calm4), mRNA [NM_020036]
A_51_P436652	0.0357746	MMC-up	2.81701	3.8725	2.37833	Ccl7***	Mus musculus chemokine (C-C motif) ligand 7 (Ccl7), mRNA [NM_013654]
A_55_P2070869	0.0471196	MMC-up	2.88397	3.81345	2.28539	Lcn2	Mus musculus lipocalin 2 (Lcn2), mRNA [NM_008491]
A_55_P2811679	0.0449128	MMC-up	2.66024	3.68496	2.27341	Cxcl1***	Mus musculus chemokine (C-X-C motif) ligand 1 (Cxcl1), mRNA [NM_008176]
A_51_P508530	0.0441049	MMC-up	3.99797	3.59973	1.60046	Sprr1b*	Mus musculus small proline-rich protein 1B (Sprr1b), mRNA [NM_009265]
A_51_P159453	0.0303018	MMC-up	2.68365	3.42357	1.99937	Serpina3n	Mus musculus serine (or cysteine) peptidase inhibitor, clade A, member 3N (Serpina3n), mRNA [NM_009252]
A_52_P257625	0.0414849	MMC-up	3.68851	3.33183	1.44879	Esm1	Mus musculus endothelial cell-specific molecule 1 (Esm1), mRNA [NM_023612]
A_52_P612803	0.0303018	MMC-up	2.52388	3.13571	1.80007	Ccng1	Mus musculus cyclin G1 (Ccng1), mRNA [NM_009831]
A_55_P2101216	0.0302567	MMC-down	0.433243	7.24181	8.44856	Aldh3a1	Mus musculus aldehyde dehydrogenase family 3, subfamily A1 (Aldh3a1), transcript variant 3, mRNA [NM_001331112]
A_51_P238425	0.0422418	MMC-down	0.354136	6.04377	7.5414	Cbr2***	Mus musculus carbonyl reductase 2 (Cbr2), mRNA [NM_007621]
A_55_P2048759	0.0302567	MMC-down	0.468138	5.64829	6.74329	Mgarp	Mus musculus mitochondria localized glutamic acid rich protein (Mgarp), transcript variant 1, mRNA [NM_026358]
A_51_P394515	0.033422	MMC-down	0.459429	5.47502	6.5971	Tkt	Mus musculus transketolase (Tkt), mRNA [NM_009388]
A_51_P136521	0.0302567	MMC-down	0.0671127	1.90553	5.8028	Lypd2***	Mus musculus Ly6/Plaur domain containing 2 (Lypd2), mRNA [NM_026671]
A_52_P246252	0.041387	MMC-down	0.106617	2.56455	5.79403	Cyp2a5**	Mus musculus cytochrome P450, family 2, subfamily a, polypeptide 5 (Cyp2a5), mRNA [NM_007812]
A_51_P453909	0.0422418	MMC-down	0.384043	4.32689	5.70755	Cyp2f2	Mus musculus cytochrome P450, family 2, subfamily f, polypeptide 2 (Cyp2f2), mRNA [NM_007817]
A_55_P2100645	0.0302567	MMC-down	0.453848	4.3889	5.52862	Gpha2	Mus musculus glycoprotein hormone alpha 2 (Gpha2), mRNA [NM_130453]
A_51_P359046	0.0302567	MMC-down	0.15857	2.58106	5.23787	Slurp1	Mus musculus secreted Ly6/Plaur domain containing 1 (Slurp1), mRNA [NM_020519]
A_51_P471659	0.041387	MMC-down	0.258501	2.91973	4.87149	Alox12e***	Mus musculus arachidonate lipoxygenase, epidermal (Alox12e), mRNA [NM_145684]
A_55_P2007326	0.0422418	MMC-down	0.10571	1.56806	4.80988	Cyp2a4**	Mus musculus cytochrome P450, family 2, subfamily a, polypeptide 4 (Cyp2a4), mRNA [NM_009997]
A_51_P391955	0.0302567	MMC-down	0.302848	2.77091	4.49424	Dapl1	Mus musculus death associated protein-like 1 (Dapl1), mRNA [NM_029723]
A_51_P503625	0.0422418	MMC-down	0.453164	3.23931	4.38121	Gsta3***	Mus musculus glutathione S-transferase, alpha 3 (Gsta3), transcript variant 1, mRNA [NM_001077353]
A_52_P629895	0.0326709	MMC-down	0.304757	2.14162	3.85589	Adh1***	Mus musculus alcohol dehydrogenase 1 (class I) (Adh1), mRNA [NM_007409]
A_55_P1961423	0.0422418	MMC-down	0.449737	2.54892	3.70177	Gsta3***	Mus musculus glutathione S-transferase, alpha 3 (Gsta3), transcript variant 3, mRNA [NM_001288617]
A_55_P1996578	0.0326709	MMC-down	0.292338	1.92374	3.69803	Fgfr3	Mus musculus fibroblast growth factor receptor 3 (Fgfr3), transcript variant 2, mRNA [NM_001163215]
A_55_P1971889	0.0321452	MMC-down	0.454081	2.41804	3.55701	F3	Mus musculus coagulation factor III (F3), mRNA [NM_010171]
A_55_P2485559	0.0302567	MMC-down	0.431321	2.20108	3.41425	Galnt18	Mus musculus UDP-N-acetyl-alpha-D-galactosamine:polypeptide N-acetylgalactosaminyltransferase 18 (Galnt18), mRNA [NM_173739]

## Sheet: Supplementary Table S4
	Primer pairs used in this study
	Mouse Gapdh-F, AAGGGCTCATGACCACAGTC
	Mouse Gapdh-R, GGATGACCTTGCCCACAG
	Mouse Krt1-F, TTCCATCTCTTGTCTTTGCTC
	Mouse Krt1-F, AAAATCTCCCACCACCACC
	Mouse Krt16-F, TGCGGTTGCTCTGGATTAGATCAC
	Mouse Krt16-R, TGCGGTTGCTCTGGATTAGATCAC
	Mouse Gp2-F, TGCTCTCCAGCCCATTGTAAGC
	Mouse Gp2-R, ATTGAACTCTCCTGCTCCGTCCAC
	Mouse Sprr1b-F, GTCCTCCATATACCAGGCTCATCC
	Mouse Sprrr1b-R, GCTGGCAAGGCTGTTTCACTTG
	Mouse Eln-F, ACTGTAACCCCGTTCTTCC
	Mouse Eln-R, TTTTTCTCTCTCTCTCTCCCC
	Mouse Krt10-F, TCCTCACCCTGACAACTGAC
	Mouse Krt10-R, TCATTTCCACATTCACATCACC
	Mouse Lor-F, ATCACCTCCTTCCCTCACTC
	Mouse Lor-R, GTCTTTCCACAACCCACAG
	Human GAPDH-F, GGAGCGAGATCCCTCCAAAAT
	Human GAPDH-R, GGCTGTTGTCATACTTCTCATGG
	Human KRT10-F, CTCAAGCAAGCACTACTCTTC
	Human KRT1-R, TACCTCCACCAAAACCTCC
	Human LOR-F, CGTCCAAATAGATCCCCCAG
	Human LOR-R, CCAGGTAGGTTAAGACATGAAG

## Sheet: Supplementary Table S5
GO biological process pathways	upload_1 (fold Enrichment)	upload_1 (raw P-value)	upload_1 (FDR)
inflammatory response (GO:0006954)*	22.85	1.35e-20	2.15e-16
defense response (GO:0006952)	9.34	2.08e-17	1.65e-13
interspecies interaction between organisms (GO:0044419)	8.13	2.54e-15	1.35e-11
response to external biotic stimulus (GO:0043207)	8.59	5.98e-15	1.9e-11
response to other organism (GO:0051707)	8.6	5.82e-15	2.31e-11
response to biotic stimulus (GO:0009607)	8.41	8.89e-15	2.35e-11
neutrophil chemotaxis (GO:0030593)	68.77	5.51e-13	1.09e-09
response to external stimulus (GO:0009605)*	5.7	5.41e-13	1.23e-09
granulocyte chemotaxis (GO:0071621)*	62.52	1.12e-12	1.78e-09
cell chemotaxis (GO:0060326)	30.7	1.02e-12	1.8e-09
neutrophil migration (GO:1990266)	58.71	1.8e-12	2.59e-09
response to stress (GO:0006950)	4.51	3.39e-12	4.49e-09
granulocyte migration (GO:0097530)	51.76	4.62e-12	5.65e-09
chemotaxis (GO:0006935)	15.23	1.13e-11	1.28e-08
taxis (GO:0042330)	15.14	1.22e-11	1.29e-08
myeloid leukocyte migration (GO:0097529)*	40.8	2.79e-11	2.77e-08
leukocyte chemotaxis (GO:0030595)	37.91	4.87e-11	4.55e-08
response to bacterium (GO:0009617)	9.67	5.66e-11	4.99e-08
defense response to other organism (GO:0098542)	8.03	6.27e-10	5.24e-07
response to chemokine (GO:1990868)	55.55	1.8e-09	1.36e-06
cellular response to chemokine (GO:1990869)	55.55	1.8e-09	1.43e-06
leukocyte migration (GO:0050900)	23.26	1.99e-09	1.44e-06
acute inflammatory response (GO:0002526)	53.89	2.14e-09	1.48e-06
response to cytokine (GO:0034097)	9.43	2.48e-09	1.64e-06
cellular response to interleukin-1 (GO:0071347)	46.89	4.69e-09	2.86e-06
acute-phase response (GO:0006953)	91.18	4.58e-09	2.91e-06
immune response (GO:0006955)	6.02	6.36e-09	3.74e-06
immune system process (GO:0002376)	4.55	8.22e-09	4.66e-06
response to interleukin-1 (GO:0070555)	39.25	1.28e-08	7.03e-06
regulation of defense response (GO:0031347)	10.32	2.99e-08	1.58e-05
locomotion (GO:0040011)	6.55	3.38e-08	1.73e-05
chemokine-mediated signaling pathway (GO:0070098)	54.71	4.85e-08	2.33e-05
cellular response to lipopolysaccharide (GO:0071222)	20.75	4.81e-08	2.39e-05
cellular response to molecule of bacterial origin (GO:0071219)	19.78	6.61e-08	3.09e-05
response to lipid (GO:0033993)	9.4	7.06e-08	3.2e-05
cellular response to cytokine stimulus (GO:0071345)	9.13	9.24e-08	4.08e-05
cell migration (GO:0016477)	7.67	1.06e-07	4.53e-05
leukocyte migration involved in inflammatory response (GO:0002523)	> 100	1.09e-07	4.57e-05
regulation of inflammatory response (GO:0050727)	13.34	1.32e-07	5.38e-05
cellular response to biotic stimulus (GO:0071216)	17.7	1.38e-07	5.47e-05
regulation of response to external stimulus (GO:0032101)	7.3	1.73e-07	6.71e-05
response to chemical (GO:0042221)	3.35	3.69e-07	0.000133
cytokine-mediated signaling pathway (GO:0019221)	15.26	3.66e-07	0.000135
positive regulation of response to external stimulus (GO:0032103)	11.66	3.61e-07	0.000136
cell motility (GO:0048870)	6.66	4.28e-07	0.000148
localization of cell (GO:0051674)	6.66	4.28e-07	0.000151
response to lipopolysaccharide (GO:0032496)	14.73	4.62e-07	0.000156
keratinization (GO:0031424)*	68.77	5.06e-07	0.000164
astrocyte development (GO:0014002)	68.77	5.06e-07	0.000167
response to molecule of bacterial origin (GO:0002237)	13.72	7.35e-07	0.000233
response to oxygen-containing compound (GO:1901700)	5.55	7.71e-07	0.00024
regulation of reactive oxygen species metabolic process (GO:2000377)	17.53	1.25e-06	0.000382
antimicrobial humoral immune response mediated by antimicrobial peptide (GO:0061844)	26.86	1.39e-06	0.000416
positive regulation of reactive oxygen species metabolic process (GO:2000379)	26.63	1.45e-06	0.000426
regulation of endopeptidase activity (GO:0052548)	12.25	1.55e-06	0.000446
leukocyte aggregation (GO:0070486)	> 100	2.81e-06	0.000798
astrocyte differentiation (GO:0048708)	42.23	3.13e-06	0.000871
regulation of hydrolase activity (GO:0051336)	6.01	4.03e-06	0.0011
antimicrobial humoral response (GO:0019730)	20.89	4.57e-06	0.00123
response to organic substance (GO:0010033)	3.59	5.18e-06	0.00137
regulation of catalytic activity (GO:0050790)	4.17	5.61e-06	0.00144
cellular response to lipid (GO:0071396)	9.98	5.8e-06	0.00144
regulation of peptidase activity (GO:0052547)	10.05	5.54e-06	0.00144
innate immune response (GO:0045087)	6.69	5.73e-06	0.00144
positive regulation of defense response (GO:0031349)	13.23	6.1e-06	0.00149
regulation of response to stress (GO:0080134)	5.05	6.22e-06	0.0015
regulation of molecular function (GO:0065009)	3.52	6.67e-06	0.00158
positive regulation of phagocytosis (GO:0050766)	29	1.29e-05	0.00298
movement of cell or subcellular component (GO:0006928)	4.67	1.29e-05	0.003
keratinocyte differentiation (GO:0030216)	28.66	1.35e-05	0.00307
cellular response to oxygen-containing compound (GO:1901701)	5.94	1.47e-05	0.00329
neutrophil aggregation (GO:0070488)	> 100	1.6e-05	0.00354
regulation of chemokine production (GO:0032642)	27.05	1.68e-05	0.00366
regulation of cytokine production (GO:0001817)	6.76	1.91e-05	0.0041
regulation of proteolysis (GO:0030162)	6.64	2.17e-05	0.0046
regulation of immune system process (GO:0002682)	4.38	2.37e-05	0.00495
regulation of vascular endothelial growth factor production (GO:0010574)	58.23	2.43e-05	0.00501
positive regulation of ERK1 and ERK2 cascade (GO:0070374)	13.87	3.14e-05	0.0064
cell surface receptor signaling pathway (GO:0007166)	3.8	3.68e-05	0.00739
regulation of phagocytosis (GO:0050764)	21.49	4.02e-05	0.00798
skin development (GO:0043588)	12.91	4.38e-05	0.00858
glial cell development (GO:0021782)	20.93	4.44e-05	0.0086
positive regulation of immune system process (GO:0002684)	5.1	4.83e-05	0.00925
gliogenesis (GO:0042063)	12.43	5.22e-05	0.00987
regulation of neutrophil mediated killing of symbiont cell (GO:0070949)	> 100	5.59e-05	0.0105
homeostatic process (GO:0042592)	3.98	5.73e-05	0.0106
cellular response to tumor necrosis factor (GO:0071356)	19.41	5.9e-05	0.0108
response to interferon-gamma (GO:0034341)	18.95	6.46e-05	0.0117
cellular response to chemical stimulus (GO:0070887)	3.31	6.61e-05	0.0118
positive regulation of transport (GO:0051050)	4.87	6.84e-05	0.0119
regulation of leukocyte mediated immunity (GO:0002703)	11.75	6.78e-05	0.012
peptidyl-cysteine S-nitrosylation (GO:0018119)	> 100	7.45e-05	0.0129
chemical homeostasis (GO:0048878)	4.81	7.58e-05	0.0129
regulation of response to stimulus (GO:0048583)	2.57	8.11e-05	0.0137
protein nitrosylation (GO:0017014)	> 100	9.57e-05	0.0158
regulation of neutrophil mediated cytotoxicity (GO:0070948)	> 100	9.57e-05	0.016
response to tumor necrosis factor (GO:0034612)	16.49	0.000109	0.0175
epidermal cell differentiation (GO:0009913)	16.49	0.000109	0.0177
positive regulation of inflammatory response (GO:0050729)	16.37	0.000112	0.0178
response to stimulus (GO:0050896)	1.86	0.000109	0.0178
regulation of response to biotic stimulus (GO:0002831)	10.45	0.000117	0.0184
cellular response to organic substance (GO:0071310)	3.66	0.00012	0.0186
autocrine signaling (GO:0035425)	> 100	0.00012	0.0186
negative regulation of inflammatory response (GO:0050728)	15.84	0.000127	0.0194
leukocyte cell-cell adhesion (GO:0007159)	31.67	0.000135	0.0204
regulation of localization (GO:0032879)	2.88	0.000142	0.0213
positive regulation of intracellular signal transduction (GO:1902533)	5	0.000156	0.0231
regulation of ERK1 and ERK2 cascade (GO:0070372)	9.74	0.000161	0.0237
positive regulation of lipid metabolic process (GO:0045834)	14.68	0.000169	0.0246
response to wounding (GO:0009611)*	9.49	0.000181	0.0262
system development (GO:0048731)	2.39	0.000199	0.0285
positive regulation of hydrolase activity (GO:0051345)	6.92	0.000213	0.0302
positive regulation of peptide secretion (GO:0002793)	9.01	0.00023	0.0324
positive regulation of cellular process (GO:0048522)	2.1	0.000244	0.0338
negative regulation of endopeptidase activity (GO:0010951)	13.3	0.000244	0.034
positive regulation of leukocyte mediated immunity (GO:0002705)	13.23	0.000249	0.0342
positive regulation of response to stimulus (GO:0048584)	3.1	0.000266	0.0361
complement receptor mediated signaling pathway (GO:0002430)	92.58	0.000277	0.0373
glial cell differentiation (GO:0010001)	12.67	0.000293	0.0391
positive regulation of biological process (GO:0048518)	2.04	0.000295	0.0391
regulation of protein metabolic process (GO:0051246)	2.86	0.000298	0.0391
positive regulation of T cell activation (GO:0050870)	12.22	0.000335	0.0436
regulation of chemokine biosynthetic process (GO:0045073)	80.23	0.000359	0.0463
positive regulation of catalytic activity (GO:0043085)	4.4	0.000369	0.0473

## Sheet: Supplementary Table S6
No of tables	GO biological process	Fold enrichment	FDR	Uploaded genes in GO pathways
No-1 (filt>control)	inflammatory response (GO:0006954)	22.85	2.15e-16	Il6,Ccl7, Saa3,Saa1, Ppbp, S100a9, Hp, Il1b, Krt16, Cxcl1, Mefv, Timp1, Acod1, Fpr2, Cxcl5, S100a8, Ccl2, Fpr2
No-1	response to external stimulus (GO:0009605)	5.7	1.23e-09	Il6, Clec4d, Ccl7, Saa3,Saa1, Ppbp, S100a9, Hp, Il1b, Krt16, Adamts4, Cxcl1, Mefv, Lox, Timp1, Acod1,Clec4n, Fpr2, Cxcl5, S100a8, Ccl2, Fpr2
No-1	granulocyte chemotaxis (GO:0071621)	62.52	1.78e-09	Ccl7, Ppbp,S100a9,Il1b,Cxcl1, Cxcl5, S100a8, Ccl2
No-1	myeloid leukocyte migration (GO:0097529)	40.8	2.77e-08	Ccl7, Ppbp,S100a9,Il1b,Cxcl1, Cxcl5, S100a8, Ccl2
No-1	keratinization (GO:0031424)	68.77	0.000164	Sprr1b, Sprr2f,krt16, Cnfn
No-1	response to wounding (GO:0009611)	9.49	0.0262	Il6, Serpinb2, S100a9, Timp1, Lox, Ccl2
No-2 (filt<control)	glutathione metabolic process (GO:0006749)	76.78	0.00404	Gstm1, Gstm3, Gsta3
No-2	linoleic acid metabolic process (GO:0043651)	> 100	0.0111	Cyp4a12b, Alox12e, Cyp4a12a
No-3 (MMC>filt)	epidermis development (GO:0008544)	22.96	0.00316	Flg, Lor, Sprr2i,Klk14, Hrnr
No-3	establishment of skin barrier (GO:0061436)	> 100	0.0134	Flg,Krt1, Hrnr
No-4 (MMC<filt)	muscle contraction (GO:0006936)	42.25	3.44e-05	Tnni1, Myh3, Chrna1, Tnnt2, Myl4, Myom2
No-4	muscle organ development (GO:0007517)	18.91	0.0283	Tnni1, Chrna1, Tnnt2, Eln
